# Supplementary material for: Associations of childhood experiences and methamphetamine use among Akha and Lahu hill tribe youths in northern Thailand: A cross-sectional study
Source: PLoS One. 2020 Jun 18;15(6):e0234923. doi: 10.1371/journal.pone.0234923 (PMC7302480; doi:10.1371/journal.pone.0234923)
Supplement: S2 File — (XLSX) [file pone.0234923.s002.xlsx]

## Sheet: Sheet1
Code	Confirm	Sex	Age	Re_age	Type	Status	Marriage_age	Religion	Education	Occupation	Income	Income_from	Amount_Income	Income_permonth	Re_Incomepermonth	Pay_person	Pay_household	Pay_save	IDcard	No_IDcard	Speak_Thai	Hear_Thai	Read_Thai	Write_Thai	Area	House_status	House_member	Household_income	Household_income_nocount	Re_householdincome	House_land	House_land_number	House_Refri	House_Refri_number	House_TV	House_TV_number	House_Mobile	House_Mobile_number	House_Motorcycle	House_Motorcycle_number	House_Car	House_car_number	House_First	House_warm	House_Dad	House_Mom	House_Smoke	House_Alcohol	House_Glue
1	4	1	15	1	1	1	999	1	3	1	0	99							1	99	2	3	3	3	2	1	5		1	1	1	5	1	1	1	1	1	3	1	2	0	99	2	3	4	2	1	1	0
2	4	1	15	1	1	1	999	2	1	1	0	99							1	99	3	3	3	3	1	1	12	4000	0	2	0	999	1	1	1	1	1	2	1	2	0	99	2	3	4	4	1	3	0
3	4	1	20	2	1	1	999	2	5	1	0	99							1	99	3	3	3	3	1	1	6	16000	0	2	1	5	1	1	1	1	1	4	1	2	0	99	2	3	2	3	4	1	0
4	4	2	18	2	1	1	999	2	5	1	0	99							1	99	3	3	2	2	1	1	7	35000	0	3	1	2	1	1	1	1	1	3	1	3	0	99	7	2	4	4	1	1	0
5	2	2	23	3	1	2	20	2	3	3	1	1	300	9000	3	300			0	1	3	3	3	3	1	3	2		1	1	0	999	1	1	1	1	1	2	1	2	0	99	2	2	3	1	1	0	0
6	4	1	17	1	1	1	999	2	4	1	0	99							1	99	3	3	3	3	1	1	6	5000	0	2	0	999	1	1	1	1	1	3	1	2	0	99	2	3	1	4	0	1	0
7	4	2	16	1	1	1	999	2	4	1	0	99							1	99	3	3	3	3	1	1	4	7000	0	2	0	999	1	1	1	1	1	3	1	2	0	99	2	2	4	4	0	0	0
8	4	1	15	1	1	1	999	1	3	1	0	99							1	99	3	3	3	3	1	1	5	2000	0	2	1	1	1	1	1	1	1	5	1	2	1	1	2	2	4	4	0	0	0
9	4	1	16	1	1	1	999	2	5	1	0	99							1	99	3	3	3	3	1	1	5	17000	0	2	1	1	1	1	1	1	1	6	1	1	1	1	2	2	4	4	0	0	0
10	4	1	17	1	1	1	999	2	3	3	1	2	6600	6600	2	2000	3000	1600	1	99	3	3	3	3	1	5	5		1	1	1	1	1	1	1	1	1	2	1	1	0	99	3	2	4	4	3	3	0
11	4	2	19	2	2	1	999	1	2	5	0	99							1	99	3	3	3	3	1	4	3		1	1	0	999	1	1	1	1	1	3	1	2	1	1	2	2	4	4	4	0	0
12	4	2	20	2	2	1	999	2	5	5	0	99							1	99	3	3	3	3	1	1	7		1	1	0	999	1	1	1	1	1	5	1	4	0	99	7	3	4	4	3	3	0
13	2	1	24	3	2	2	21	1	2	3	0	99							1	99	3	3	2	2	1	1	7	10000	0	2	0	999	1	1	1	1	1	2	1	1	0	99	7	2	4	3	1	1	0
14	4	2	17	1	2	1	999	1	1	5	0	99							1	99	3	3	3	2	1	1	4		1	1	0	999	1	1	1	1	1	2	1	1	0	99	2	2	2	1	1	0	0
15	4	1	23	3	2	2	20	1	4	3	1	2	9400	9400	3	2400	7000		1	99	3	3	3	3	1	1	4		1	1	0	999	1	1	1	1	1	2	1	1	0	99	2	2	2	1	1	0	0
16	4	2	19	2	2	1	999	1	2	1	0	99							1	99	3	2	3	3	2	4	3		1	1	0	999	1	1	1	1	1	1	1	1	0	99	2	2	4	4	4	1	0
17	4	1	18	2	2	2	17	1	3	3	1	1	300	9000	3	100	100	100	1	99	3	3	3	3	1	1	5	9000	0	2	0	999	1	1	1	1	1	1	1	1	0	99	1	2	4	4	1	1	0
18	4	2	16	1	2	1	999	1	4	1	0	99							1	99	3	3	3	3	1	2	7	8000	0	2	1	3	1	3	1	2	1	5	1	5	1	1	2	2	2	4	0	1	0
19	4	1	23	3	2	2	22	1	4	3	1	1	300	9000	3	100	100	100	1	99	3	3	3	3	1	2	3	9000	0	2	1	6	1	1	1	1	1	2	1	2	0	99	2	2	4	4	0	0	0
20	4	1	17	1	2	1	999	1	4	3	1	1	300	9000	3	300	#NULL!	#NULL!	1	99	3	3	3	3	2	1	3	5000	0	2	0	999	1	1	1	1	1	1	1	1	0	99	2	2	4	4	0	0	0
21	4	1	15	1	2	1	999	1	5	1	0	99							1	99	3	3	3	3	1	5	3	2500	0	2	1	5	1	1	1	1	1	2	1	3	1	1	2	3	4	4	0	0	0
22	2	1	24	3	2	2	22	1	4	5	0	99							1	99	3	3	3	3	1	1	5		1	1	1	1	1	1	1	3	1	5	1	3	1	1	6	3	4	4	0	1	0
23	4	2	23	3	2	2	22	1	4	3	0	99							1	99	3	3	3	3	1	1	7		1	1	1	5	1	1	1	1	1	3	1	2	0	99	2	3	4	4	0	0	0
24	4	2	16	1	2	1	999	2	5	1	0	99							1	99	3	3	3	3	1	1	6		1	1	0	999	1	1	1	1	1	6	1	3	1	1	7	2	2	3	0	1	0
25	4	1	19	2	2	1	999	1	1	3	1	1	300	9000	3	300	300	300	1	99	2	2	2	1	1	5	2	2000	0	2	0	999	1	1	1	1	1	1	0	99	0	99	2	2	4	4	0	0	0
26	4	1	15	1	1	1	999	2	5	1	0	99							1	99	3	3	3	3	1	1	6		1	1	1	1	1	2	1	2	1	5	1	2	1	1	2	3	4	4	1	1	0
27	4	2	18	2	1	1	999	2	4	1	0	99							1	99	3	3	3	3	1	5	5		1	1	0	999	1	1	1	1	1	3	1	1	0	99	7	2	1	2	1	1	0
28	4	2	21	2	1	1	999	2	6	1	0	99							1	99	3	3	3	3	1	1	6		1	1	0	999	1	1	1	2	1	1	1	4	1	1	1	3	4	4	1	1	0
29	2	1	21	2	1	1	999	1	5	5	0	99							1	99	3	3	3	3	1	1	5		1	1	0	999	1	1	1	1	1	4	1	2	0	99	3	3	4	4	0	0	0
30	4	2	23	3	1	1	999	2	5	5	0	99							1	99	3	3	3	3	1	2	7		1	1	0	999	1	2	1	2	1	2	1	1	1	1	6	2	2	2	0	0	0
31	4	2	17	1	1	1	999	2	5	1	0	99							1	99	3	3	3	3	1	1	7		1	1	0	999	1	1	1	1	1	2	1	2	0	99	1	3	4	4	0	1	0
32	4	1	17	1	1	1	999	2	5	1	0	99							1	99	3	3	3	3	1	1	5		1	1	0	999	1	1	1	1	1	4	1	3	1	1	2	3	2	4	1	1	0
33	4	1	21	2	1	1	999	2	4	3	0	99							1	99	3	3	3	3	1	1	6		1	1	0	999	1	1	1	1	1	3	1	2	0	99	2	2	4	4	1	1	0
34	4	2	18	2	1	1	999	2	1	1	0	99							1	99	3	3	3	3	2	1	6		1	1	1	1	1	2	1	2	1	4	1	2	1	1	2	3	3	3	1	1	0
35	4	1	17	1	1	1	999	2	5	1	0	99							1	99	3	3	3	3	2	1	3	18000	0	2	1	1	1	2	1	2	1	3	1	4	0	99	1	3	4	4	0	0	0
36	4	2	21	2	1	1	999	2	5	3	1	2	350	10500	3	350			1	99	3	3	3	3	1	4	2	10000	0	2	0	999	1	1	1	1	1	1	1	2	0	99	3	2	2	4	0	1	0
37	4	2	19	2	1	1	999	2	4	5	0	99							1	99	3	3	3	3	1	5	9		1	1	0	999	1	1	1	1	1	4	1	4	0	99	2	3	3	3	1	0	0
38	4	2	24	3	1	2	19	1	2	3	1	1	200	6000	2	200			1	99	2	2	2	2	2	2	9		1	1	0	999	1	1	1	3	1	3	1	1	0	99	2	2	4	4	0	0	0
39	4	2	17	1	1	1	999	2	4	1	0	99							1	99	3	3	3	3	1	1	5		1	1	0	999	1	1	1	1	1	4	1	2	0	99	2	3	4	4	0	0	0
40	4	1	24	3	2	2	21	1	2	3	1	1	300	9000	3	300			1	99	3	3	3	3	1	1	5	1000	0	2	1	5	1	1	1	1	1	2	1	1	0	99	2	2	4	4	0	0	0
41	4	1	19	2	2	1	999	2	3	3	1	1	300	9000	3	200	100		1	99	3	3	3	3	1	1	4	9000	0	2	1	4	1	1	1	3	1	1	1	1	0	99	2	3	3	3	1	1	0
42	4	1	17	1	2	1	999	1	3	5	0	99							1	99	3	3	3	3	1	1	5	5000	0	2	0	999	1	1	1	1	1	3	1	2	0	99	2	2	1	2	0	1	0
43	4	2	23	3	2	1	999	2	5	3	0	99							1	99	3	3	3	3	1	1	5	10000	0	2	1	4	1	2	1	1	1	3	1	2	0	99	2	3	4	4	1	0	0
44	4	2	23	3	2	1	999	2	6	3	1	1	300	9000	3	100	200		1	99	3	3	3	3	1	1	6		1	1	1	4	1	2	1	1	1	3	1	2	0	99	2	3	3	4	1	0	0
45	3	1	24	3	1	1	999	2	3	3	0	99							1	99	2	2	2	2	2	2	4		1	1	1	2	1	1	1	1	1	1	0	99	0	99	2	2	4	4	1	1	0
46	3	2	16	1	1	1	999	1	4	1	0	99							1	99	3	3	3	3	1	1	3	2000	0	2	0	999	1	1	1	1	1	3	1	1	0	99	7	3	3	4	0	0	0
47	3	1	21	2	1	1	999	2	3	4	1	1	300	9000	3	300			1	99	3	3	3	3	1	4	6	15000	0	2	1	1	1	1	1	1	1	3	1	2	1	1	2	2	3	2	1	1	0
48	3	1	23	3	1	1	999	2	2	3	1	1	300	9000	3	100	200		1	99	2	2	2	2	2	1	5		1	1	1	7	1	1	1	1	1	3	0	99	0	99	2	3	3	3	1	0	0
49	3	1	21	2	1	1	999	2	2	3	1	1	300	9000	3	100	200		1	99	2	2	1	1	2	1	7		1	1	0	999	1	1	1	1	1	3	0	99	0	99	2	3	3	3	1	0	0
50	3	1	17	1	1	1	999	2	3	5	0	99							1	99	3	3	3	3	2	5	3		1	1	1	1	1	1	1	1	1	2	1	2	0	99	2	2	4	4	2	2	0
51	3	1	19	2	1	2	18	2	3	3	1	1	350	10500	3	300		50	1	99	3	3	3	3	2	1	3	30000	0	2	0	999	1	1	1	1	1	1	1	1	0	99	2	2	2	4	0	1	0
52	3	1	21	2	1	1	999	2	1	3	1	1	300	9000	3	100	200		1	99	3	3	3	3	1	1	4	90000	0	4	0	999	1	1	1	1	1	2	1	2	0	99	3	3	4	4	1	1	0
53	3	1	19	2	1	1	999	2	3	3	1	1	400	12000	3	200	100	100	1	99	3	3	1	1	2	2	4		1	1	0	999	1	1	1	1	1	1	1	1	1	1	2	3	4	4	1	1	0
54	3	1	17	1	1	1	999	2	5	5	0	99							1	99	3	3	3	3	2	1	5		1	1	0	999	1	1	1	1	1	3	1	2	0	99	2	3	4	4	1	1	0
55	3	1	24	3	2	1	999	1	2	3	0	99							1	99	2	2	2	2	1	1	6	10000	0	2	0	999	1	1	1	1	1	1	0	99	0	99	2	3	4	4	1	1	0
56	3	1	16	1	2	1	999	1	2	5	0	99							1	99	2	2	2	2	1	5	7		1	1	0	999	1	1	1	1	1	1	0	99	0	99	2	3	4	3	1	1	0
57	3	1	22	3	2	1	999	1	2	5	0	99							1	99	2	2	2	2	1	5	3		1	1	0	999	1	1	1	1	1	1	1	1	0	99	2	2	2	2	1	1	0
58	3	1	22	3	2	1	999	1	3	5	0	99							1	99	3	3	3	3	1	1	2		1	1	0	999	1	1	1	1	1	1	1	1	0	99	3	3	3	3	0	1	0
59	3	1	22	3	2	1	999	1	2	5	0	99							1	99	3	3	3	3	2	2	3	2000	0	2	0	999	1	1	1	1	1	1	0	99	0	99	3	1	4	3	1	1	1
60	3	1	16	1	1	1	999	2	3	1	0	99							1	99	3	3	2	2	1	4	5	6000	0	2	0	999	1	1	1	1	1	3	1	1	0	99	1	3	4	4	0	0	0
61	3	1	16	1	2	1	999	1	2	5	0	99							1	99	3	3	2	2	2	1	4		1	1	1	5	1	1	1	1	1	2	1	1	1	1	7	3	4	4	1	1	1
62	3	1	16	1	2	1	999	1	1	5	0	99							1	99	3	3	3	3	2	1	5	5000	0	2	1	7	1	1	1	1	1	2	1	2	1	1	2	2	2	3	1	1	0
63	3	1	23	3	2	3	999	1	2	3	1	1	300	9000	3	300			1	99	3	3	3	3	2	4	3	3000	0	2	1	10	1	1	1	1	1	2	1	1	0	99	2	1	3	2	1	1	1
64	3	2	17	1	2	1	999	1	3	5	0	99							1	99	3	3	3	3	2	1	6	6000	0	2	1	10	1	1	1	1	1	4	1	2	0	99	2	2	2	3	1	1	1
65	3	1	23	3	2	1	999	1	2	3	1	1	300	9000	3	300			1	99	3	3	3	3	2	1	3	3500	0	2	1	6	1	1	1	1	1	2	1	2	0	99	1	2	2	3	1	1	0
66	3	1	17	1	1	1	999	1	3	4	0	99							1	99	3	3	3	3	2	1	6	25000	0	2	1	3	1	1	1	1	1	3	1	3	1	1	2	1	4	4	1	0	0
67	3	1	23	3	1	1	999	1	4	5	0	99							1	99	3	3	3	3	2	1	6	1000	0	2	1	10	1	1	1	1	1	6	1	3	1	1	1	2	4	4	5	5	0
68	3	2	22	3	2	2	22	2	1	3	1	2	4500	4500	2	2000	2000	500	1	99	3	3	3	3	2	4	4	7500	0	2	0	999	1	1	1	1	1	2	1	1	0	99	2	2	4	4	1	1	0
69	3	1	17	1	1	1	999	2	3	5	0	99							1	99	3	3	3	3	1	1	5		1	1	0	999	1	1	1	2	1	3	1	2	0	99	2	1	1	2	1	1	0
70	3	1	21	2	2	1	999	1	3	3	0	99							1	99	3	3	3	3	1	1	6		1	1	1	1	1	1	1	1	1	3	1	2	0	99	5	2	3	2	1	1	0
71	3	1	16	1	1	1	999	2	5	1	0	99							1	99	3	3	3	3	1	2	3		1	1	1	1	1	1	1	1	1	4	1	4	0	99	2	2	4	4	0	0	0
72	1	1	20	2	2	1	999	2	1	5	0	99							1	99	3	3	3	3	2	1	5	12000	0	2	1	8	1	1	1	1	1	1	1	1	0	99	2	2	4	3	1	1	0
73	1	1	20	2	1	1	999	1	2	3	1	2	7000	7000	2	6000	1000		1	99	3	3	3	3	1	4	5		1	1	1	20	1	1	1	1	1	5	1	3	0	99	1	2	3	2	3	0	0
74	1	2	15	1	1	1	999	2	4	1	0	99							1	99	3	3	3	3	1	5	3		1	1	0	999	1	1	1	2	1	2	1	1	0	99	7	2	3	2	0	0	0
75	1	1	22	3	1	1	999	1	5	5	0	99							1	99	3	3	3	3	2	1	5	30000	0	2	1	1	1	1	1	1	1	4	1	2	1	1	2	3	3	2	1	1	0
76	1	1	19	2	1	1	999	1	4	1	0	99							1	99	3	3	3	3	2	1	3		1	1	0	999	1	1	1	1	1	1	1	1	0	99	2	2	4	4	1	1	0
77	1	1	18	2	1	1	999	1	4	1	0	99							1	99	3	3	3	3	2	4	4		1	1	1	5	1	1	1	1	1	2	1	1	0	99	2	3	4	4	0	0	0
78	1	1	19	2	2	1	999	1	2	5	0	99							1	99	2	2	2	2	2	2	6	9000	0	2	0	999	1	1	1	1	1	4	0	99	0	99	2	3	3	2	1	0	1
79	1	1	21	2	2	1	999	1	2	5	0	99							1	99	2	2	2	2	2	2	6	9000	0	2	0	999	1	1	1	1	1	4	0	99	0	99	2	3	3	2	1	3	3
80	1	1	21	2	2	1	999	1	1	5	0	99							1	99	3	3	2	2	2	1	4		1	1	0	999	1	1	1	1	1	1	1	1	0	99	2	1	3	3	1	1	0
81	1	1	19	2	2	1	999	2	1	5	0	99							1	99	3	3	2	2	2	1	4	6500	0	2	0	999	1	1	1	1	1	3	1	1	0	99	1	2	4	4	1	0	0
82	1	1	24	3	2	1	999	2	1	5	0	99							1	99	3	3	3	3	2	1	4	6200	0	2	1	7	1	1	1	1	1	3	1	1	0	99	1	2	4	4	1	1	0
83	1	2	24	3	2	1	999	2	1	5	0	99							1	99	3	3	2	2	2	5	2		1	1	0	999	1	1	1	1	1	1	1	1	0	99	3	1	3	3	0	0	0
84	1	1	18	2	2	1	999	2	1	5	0	99							1	99	3	3	3	3	2	1	4	1200	0	2	0	999	1	1	1	1	1	2	1	1	1	1	4	2	3	3	1	1	0
85	1	1	20	2	2	1	999	2	3	5	0	99							1	99	3	3	3	3	2	1	4	3500	0	2	1	7	1	1	1	1	1	1	1	1	0	99	2	1	4	4	1	1	0
86	1	1	20	2	2	1	999	2	1	5	0	99							1	99	3	3	3	3	2	1	4	4000	0	2	1	15	1	1	1	1	1	1	1	1	1	1	2	2	4	4	1	1	0
87	1	1	20	2	2	1	999	2	1	5	0	99							1	99	3	3	3	3	2	1	7	2500	0	2	1	10	1	1	1	1	1	1	1	1	0	99	2	1	1	3	0	0	0
88	1	1	16	1	1	1	999	1	3	5	0	99							1	99	3	3	3	2	2	1	10		1	1	1	10	1	1	1	1	1	8	1	6	1	3	5	3	4	4	1	1	0
89	1	1	21	2	1	1	999	2	2	3	1	1	200	6000	2	100	100		1	99	3	3	2	2	2	2	3		1	1	0	999	1	1	1	1	1	1	1	1	0	99	3	3	4	4	0	1	0
90	1	1	20	2	1	1	999	2	3	3	1	1	300	9000	3	300			1	99	3	3	3	3	1	1	5		1	1	0	999	1	1	1	1	1	3	1	2	0	99	7	3	1	1	1	1	0
91	1	1	21	2	1	1	999	2	4	4	1	1	300	9000	3	250		50	1	99	3	3	3	3	2	1	5		1	1	0	999	1	1	1	1	1	4	1	3	1	1	3	2	2	2	1	1	0
92	4	2	15	1	2	1	999	1	2	5	0	99							1	99	3	3	3	3	2	4	5		1	1	0	999	1	1	1	1	1	3	1	2	0	99	5	2	4	4	0	0	0
93	4	1	17	1	2	1	999	2	4	1	0	99							1	99	3	3	3	3	2	5	5	7000	0	2	1	10	1	1	1	1	1	3	1	3	1	1	2	3	2	4	1	0	0
94	4	1	15	1	2	1	999	2	3	1	0	99							1	99	3	3	3	3	2	1	6	8000	0	2	1	15	1	1	1	2	1	3	1	3	1	1	2	3	4	3	1	1	0
95	4	1	15	1	2	1	999	2	3	1	0	99							1	99	3	3	3	3	2	1	3	5000	0	2	1	15	1	1	1	1	1	2	1	2	1	1	2	3	2	3	0	1	0
96	4	1	15	1	2	1	999	2	3	1	0	99							1	99	3	3	3	3	2	1	6	8000	0	2	1	10	1	1	1	2	1	2	1	2	1	1	2	3	4	4	0	0	0
97	4	2	15	1	2	1	999	2	2	5	0	99							1	99	3	3	3	3	2	1	3	4500	0	2	1	7	1	1	1	1	1	3	1	2	0	99	2	2	4	4	1	1	1
98	4	2	21	2	2	1	999	2	5	1	0	99							1	99	3	3	3	3	2	1	4	6000	0	2	1	1	1	1	1	1	1	2	1	2	0	99	2	3	4	4	1	1	0
99	4	2	15	1	2	1	999	2	3	1	0	99							1	99	3	3	3	3	2	1	3	5000	0	2	1	1	1	1	1	1	1	3	1	1	0	99	2	3	4	4	0	0	0
100	4	1	19	2	2	1	999	2	5	1	0	99							1	99	3	3	3	3	2	1	4	7000	0	2	1	1	1	1	1	1	1	1	1	3	0	99	2	3	3	4	0	0	0
101	4	2	15	1	2	1	999	2	3	1	0	99							1	99	3	3	3	3	2	1	5	7000	0	2	1	1	1	1	1	1	1	4	1	1	0	99	2	3	3	4	1	1	0
102	4	2	19	2	2	1	999	2	5	1	0	99							1	99	3	3	3	3	2	1	6	8500	0	2	1	1	1	1	1	1	1	6	1	3	0	99	2	3	2	2	1	1	0
103	4	2	18	2	2	1	999	2	2	5	0	99							1	99	3	3	3	3	2	1	5	5000	0	2	1	10	1	1	1	1	1	4	1	2	1	1	2	2	4	3	1	1	0
104	4	1	16	1	2	1	999	1	2	5	0	99							1	99	3	3	3	3	2	1	5	4500	0	2	1	7	1	1	1	1	1	3	1	2	1	1	2	3	2	4	0	1	0
105	4	2	20	2	2	1	999	1	2	3	1	1	300	9000	3	300			1	99	3	3	3	3	2	1	5	4500	0	2	1	10	1	2	1	3	1	3	1	2	1	1	2	3	4	4	1	1	0
106	4	2	16	1	2	1	999	1	2	5	0	99							1	99	3	3	3	3	2	1	3	4000	0	2	1	8	1	1	1	1	1	1	1	1	0	99	2	2	3	2	1	1	0
107	4	2	16	1	2	1	999	1	2	5	0	99							1	99	3	3	3	3	2	1	6	6000	0	2	1	8	1	1	1	1	1	4	1	2	0	99	2	2	2	3	1	1	0
108	4	2	15	1	2	1	999	1	2	1	0	99							1	99	3	3	3	3	1	1	5		1	1	1	1	1	1	1	2	1	3	1	1	0	99	1	2	1	3	0	0	0
109	4	2	15	1	2	1	999	1	3	1	0	99							1	99	3	3	3	3	1	1	6		1	1	1	1	1	1	1	1	1	2	1	2	0	99	7	2	2	4	0	1	0
110	4	2	15	1	2	1	999	1	3	1	0	99							1	99	3	3	3	3	1	1	9		1	1	0	999	1	1	1	1	1	6	1	2	0	99	1	2	4	3	1	1	0
111	4	2	15	1	2	1	999	1	3	1	0	99							1	99	3	3	3	3	1	1	9		1	1	0	999	1	1	1	1	1	3	1	3	0	99	2	2	4	3	3	3	0
112	4	1	15	1	2	1	999	1	3	5	0	99							1	99	3	3	3	3	2	4	4		1	1	1	1	1	1	1	1	1	5	1	1	0	99	5	2	4	4	4	1	0
113	4	2	19	2	2	1	999	2	4	1	0	99							1	99	3	3	3	3	1	5	5	9000	0	2	0	999	1	1	1	1	1	4	1	2	1	1	7	2	2	2	0	0	0
114	4	1	24	3	2	1	999	2	4	3	0	99							1	99	3	3	3	3	1	1	4		1	1	1	1	1	1	1	1	1	2	1	1	0	99	2	3	4	4	0	0	0
115	4	2	15	1	2	1	999	2	3	1	0	99							1	99	3	3	3	3	1	1	4		1	1	1	1	1	2	1	2	1	1	1	1	1	1	7	2	4	4	0	0	0
116	4	2	16	1	2	1	999	2	4	1	0	99							1	99	3	3	3	3	1	1	4		1	1	1	1	1	2	1	1	1	4	1	2	1	1	7	2	2	4	0	1	0
117	4	1	16	1	2	1	999	1	4	1	0	99							1	99	3	3	3	3	1	2	2		1	1	1	1	1	1	1	1	1	1	0	99	0	99	2	2	4	3	0	0	0
118	4	1	21	2	2	1	999	1	4	5	0	99							1	99	3	3	3	3	2	2	6		1	1	1	16	1	1	1	3	1	6	1	4	1	2	2	2	3	3	0	0	0
119	4	2	21	2	2	2	17	1	4	3	1	1	300	9000	3	300			1	99	3	3	3	3	2	5	6		1	1	0	999	1	1	1	1	1	2	1	2	0	99	1	2	3	2	1	1	0
120	4	2	23	3	1	2	18	2	3	3	1	1	300	9000	3	300			1	99	3	3	3	3	1	1	7	20000	0	2	0	999	1	1	1	1	1	3	1	1	0	99	2	3	4	3	0	0	0
121	4	1	19	2	1	1	999	2	3	4	0	99							1	99	3	3	3	3	2	1	5		1	1	1	15	1	1	1	1	1	4	1	3	0	99	2	3	3	3	0	0	0
122	4	1	18	2	1	1	999	2	1	3	0	99							1	99	3	3	3	3	1	2	5		1	1	1	22	1	1	1	1	1	2	1	3	1	1	2	2	3	3	1	0	0
123	4	1	18	2	1	1	999	2	5	1	0	99							1	99	3	3	3	3	2	5	5	15000	0	2	1	15	1	1	1	1	1	4	1	4	0	99	4	3	4	3	1	1	0
124	4	1	17	1	1	1	999	2	3	1	0	99							1	99	3	3	3	3	2	1	4		1	1	1	1	1	1	1	1	1	1	1	1	0	99	2	2	4	4	1	1	0
125	4	1	18	2	1	1	999	2	1	5	0	99							1	99	3	3	3	3	2	1	5	30000	0	2	1	23	1	1	1	1	1	2	1	1	0	99	1	3	4	4	0	0	0
126	2	1	15	1	1	1	999	2	5	1	0	99							1	99	3	3	3	3	2	1	4		1	1	1	1	1	1	1	1	1	2	1	1	0	99	1	2	3	3	1	1	0
127	4	2	18	2	1	1	999	1	4	1	0	99							1	99	3	3	3	3	1	5	6		1	1	1	1	1	1	1	2	1	2	1	2	0	99	3	3	4	4	4	2	0
128	4	2	17	1	1	1	999	2	4	1	0	99							1	99	3	3	3	3	1	2	5		1	1	1	1	1	1	1	1	1	5	1	2	0	99	1	2	4	4	1	0	0
129	4	1	15	1	1	1	999	2	3	1	0	99							1	99	3	3	3	3	2	1	7		1	1	0	999	1	1	1	1	1	1	1	1	0	99	2	3	3	4	0	0	0
130	4	2	16	1	1	1	999	2	4	1	0	99							1	99	2	3	2	2	2	1	7		1	1	0	999	1	1	1	1	1	3	1	2	1	1	2	3	4	4	0	0	0
131	4	1	21	2	1	1	999	2	3	3	1	1	300	9000	3	150	150		1	99	3	3	3	3	2	1	4	30000	0	2	0	999	1	1	1	1	1	4	1	3	0	99	2	3	2	4	2	0	0
132	4	1	18	2	1	1	999	2	4	1	0	99							1	99	3	3	3	3	2	1	4	10000	0	2	1	20	1	1	1	1	1	3	1	3	0	99	7	2	2	1	1	0	0
133	4	1	19	2	1	1	999	2	3	4	0	99							1	99	3	3	3	3	2	1	5		1	1	1	20	1	1	1	1	1	4	1	2	1	1	2	3	4	4	1	1	0
134	4	1	20	2	1	1	999	2	4	1	0	99							1	99	3	3	3	3	2	1	9	5000	0	2	1	20	1	2	1	2	1	5	1	4	1	1	2	3	4	4	1	1	0
135	4	2	16	1	1	1	999	2	4	1	0	99							1	99	3	3	3	3	2	1	9	5000	0	2	1	2	1	1	1	1	1	1	1	1	0	99	2	3	4	4	1	1	0
136	4	1	15	1	1	1	999	2	3	1	0	99							1	99	3	3	3	3	2	1	9	5000	0	2	1	2	1	2	1	2	1	5	1	4	1	1	2	3	4	4	1	1	0
137	4	1	17	1	1	1	999	2	3	1	0	99							1	99	3	3	3	3	2	1	6		1	1	1	15	1	1	1	1	1	4	1	1	0	99	1	3	4	4	1	1	0
138	4	1	15	1	1	1	999	2	3	1	0	99							1	99	2	3	2	2	2	1	4	5000	0	2	1	25	1	1	1	2	1	3	0	99	0	99	1	3	4	4	0	0	0
139	4	1	16	1	1	1	999	2	3	1	0	99							1	99	2	3	3	2	2	1	6		1	1	1	30	1	1	1	1	1	5	1	1	0	99	2	3	2	3	0	1	1
140	4	1	17	1	1	1	999	2	4	1	0	99							1	99	3	3	3	3	2	1	4	4000	0	2	1	30	1	1	1	1	1	2	1	2	0	99	2	3	4	3	1	0	0
141	4	2	18	2	1	1	999	2	4	1	0	99							1	99	3	3	3	3	2	1	5		1	1	1	3	1	1	1	1	1	3	1	2	0	99	1	2	4	4	1	1	0
142	4	1	20	2	1	1	999	2	3	3	1	2	5000	5000	2	3000	1000	1000	1	99	3	3	3	3	2	4	5		1	1	1	10	1	1	1	1	1	3	1	2	0	99	5	3	4	4	1	1	0
143	4	2	19	2	1	1	999	2	1	5	0	99							1	99	3	3	1	1	2	1	10	3000	0	2	1	1	1	1	1	1	1	5	1	3	0	99	2	3	4	4	1	1	0
144	4	1	15	1	1	1	999	2	3	1	0	99							1	99	3	3	3	3	2	1	5	3000	0	2	1	2	1	1	1	1	1	3	1	2	0	99	2	3	3	4	1	1	0
145	4	1	23	3	1	1	999	2	4	3	0	99							1	99	3	3	3	3	2	1	4		1	1	0	999	1	1	1	1	1	4	1	3	0	99	2	3	2	2	2	3	0
146	4	1	22	3	1	1	999	2	1	5	0	99							1	99	1	1	1	1	2	2	4		1	1	0	999	1	1	1	1	1	1	1	1	0	99	2	2	4	4	1	1	0
147	4	1	21	2	1	1	999	2	2	5	0	99							1	99	2	3	1	1	2	2	7		1	1	1	10	1	1	1	1	1	5	1	2	0	99	2	3	4	4	0	0	0
148	4	2	16	1	1	1	999	2	3	1	0	99							1	99	3	3	3	3	2	5	5		1	1	0	999	1	1	1	1	1	2	1	1	0	99	2	2	4	4	0	1	0
149	4	2	15	1	1	1	999	2	3	2	0	99							1	99	3	3	3	3	2	1	6		1	1	1	25	1	1	1	1	1	3	1	2	0	99	6	3	3	2	1	1	0
150	4	1	24	3	1	1	999	2	6	1	0	99							1	99	3	3	3	3	2	1	3	9000	0	2	0	999	1	1	1	1	1	3	1	3	1	1	2	3	4	4	0	1	3
151	4	2	17	1	1	1	999	2	3	1	0	99							1	99	3	3	3	3	2	1	5		1	1	1	3	1	1	1	1	1	3	1	2	0	99	1	2	4	4	1	1	0
152	2	1	17	1	1	1	999	2	3	5	0	99							1	99	3	3	3	3	2	1	3		1	1	1	1	1	1	1	1	1	1	1	1	0	99	2	2	4	4	0	0	0
153	4	1	15	1	1	1	999	2	3	1	0	99							1	99	3	3	3	2	2	4	2		1	1	0	999	1	1	1	1	1	1	0	99	0	99	2	3	4	4	0	1	0
154	4	2	15	1	1	1	999	1	4	1	0	99							1	99	3	3	3	3	2	1	6		1	1	1	1	1	1	1	1	1	1	1	1	0	99	2	3	4	4	0	0	0
155	4	2	16	1	1	1	999	2	5	1	0	99							1	99	3	3	3	3	2	2	5		1	1	1	3	1	1	1	1	1	5	1	3	1	2	2	3	4	4	3	3	0
156	4	2	15	1	1	1	999	2	3	1	0	99							1	99	3	3	3	3	2	1	3		1	1	1	1	1	1	1	1	1	2	1	1	0	99	2	3	1	3	0	0	0
157	4	2	15	1	1	1	999	1	3	1	0	99							1	99	3	3	3	3	2	5	11		1	1	1	1	1	1	1	2	1	8	1	3	1	1	2	2	4	4	5	2	0
158	4	2	15	1	1	1	999	2	3	1	0	99							1	99	3	3	3	3	2	2	3		1	1	0	999	1	1	1	1	1	1	1	1	0	99	2	3	4	3	1	0	0
159	4	2	23	3	1	1	999	2	3	1	0	99							1	99	3	3	3	3	2	1	5		1	1	1	1	1	1	1	1	1	1	1	1	0	99	2	2	4	4	5	5	0
160	4	1	15	1	1	1	999	1	4	1	0	99							1	99	3	3	3	3	2	1	5	5000	0	2	1	2	1	1	1	1	1	1	1	3	0	99	2	3	4	4	1	1	0
161	4	2	16	1	1	1	999	1	4	1	0	99							1	99	3	3	3	3	2	1	5	6000	0	2	1	1	1	1	1	1	1	1	1	3	0	99	2	3	4	4	1	0	0
162	4	1	16	1	1	1	999	1	5	1	0	99							1	99	3	3	3	3	1	1	6	5000	0	2	1	3	1	1	1	1	1	1	1	1	1	1	2	2	3	4	0	0	0
163	4	2	15	1	1	1	999	2	3	1	0	99							1	99	3	3	3	3	2	1	6		1	1	1	2	1	1	1	2	1	2	1	2	0	99	2	3	4	4	0	0	0
164	4	2	16	1	1	1	999	1	4	1	0	99							1	99	3	3	3	3	2	1	8		1	1	1	1	1	1	1	2	1	4	1	1	1	1	7	3	4	2	0	1	0
165	4	2	15	1	1	1	999	1	3	1	0	99							1	99	3	3	3	3	1	1	8		1	1	1	1	1	1	1	1	1	2	1	4	1	1	1	3	4	4	0	1	0
166	2	1	21	2	1	1	999	2	2	5	0	99							1	99	2	2	2	2	2	4	5		1	1	0	999	1	1	1	1	1	2	1	2	0	99	2	2	2	2	3	3	0
167	2	1	21	2	1	1	999	2	4	5	0	99							1	99	3	3	3	3	2	1	7		1	1	1	8	1	1	1	1	1	2	1	1	0	99	2	3	4	4	0	0	0
168	4	2	18	2	1	1	999	2	3	5	0	99							1	99	3	3	3	3	2	1	4	3000	0	2	1	15	1	1	1	1	1	3	1	2	0	99	2	2	4	4	1	3	0
169	2	1	23	3	1	1	999	1	4	5	0	99							1	99	2	2	2	2	2	1	4		1	1	1	15	1	1	1	1	1	1	1	2	0	99	1	3	3	4	1	1	0
170	4	2	20	2	1	1	999	1	6	1	0	99							1	99	3	3	3	3	2	1	5	40000	0	3	1	20	1	1	1	1	1	6	1	3	1	1	3	2	4	4	0	1	0
171	4	1	15	1	1	1	999	1	4	1	0	99							1	99	3	3	3	3	2	1	5		1	1	1	2	1	1	1	1	1	4	1	2	0	99	2	3	2	2	4	4	0
172	2	1	20	2	1	1	999	2	1	5	0	99							1	99	3	3	3	3	2	1	6		1	1	1	1	1	1	1	1	1	2	1	2	0	99	7	2	4	4	0	0	0
173	4	2	15	1	1	1	999	1	5	1	0	99							1	99	3	3	3	3	2	5	5	8000	0	2	1	7	1	1	1	1	1	6	1	2	0	99	2	3	4	4	0	0	0
174	4	2	15	1	1	1	999	1	4	1	0	99							1	99	3	3	3	3	2	1	8	10000	0	2	1	1	1	1	1	1	1	1	1	1	1	3	3	3	4	4	0	0	0
175	4	1	15	1	1	1	999	1	3	1	0	99							1	99	3	3	3	3	2	1	4		1	1	1	1	1	1	1	1	1	4	1	2	1	1	2	2	4	4	0	0	0
176	4	1	20	2	1	1	999	2	3	3	0	99							1	99	3	3	3	3	2	1	5		1	1	1	1	1	1	1	1	1	1	1	1	0	99	2	2	4	4	5	5	0
177	4	1	18	2	1	1	999	1	4	1	0	99							1	99	3	3	3	3	1	1	2	2000	0	2	1	1	1	1	1	1	1	3	1	1	1	1	7	3	4	4	1	1	0
178	4	2	15	1	1	1	999	1	3	1	0	99							1	99	3	3	3	3	1	1	8		1	1	1	1	1	1	1	1	1	2	1	4	1	1	1	3	4	4	0	1	0
179	2	1	21	2	1	1	999	2	2	5	0	99							1	99	2	2	2	2	2	4	5		1	1	0	999	1	1	1	1	1	2	1	2	0	99	2	2	2	2	3	3	0
180	2	1	21	2	1	1	999	2	4	5	0	99							1	99	3	3	3	3	2	1	7		1	1	1	8	1	1	1	1	1	2	1	1	0	99	2	3	4	4	0	0	0
181	4	1	19	2	1	1	999	1	4	1	0	99							1	99	3	3	2	2	2	1	6	12000	0	2	1	1	1	1	1	2	1	6	1	3	1	1	6	3	4	4	0	0	0
182	4	2	16	1	1	1	999	1	4	1	0	99							1	99	3	3	3	3	2	1	4	3000	0	2	1	15	1	1	1	1	1	4	1	2	1	2	2	3	4	4	0	0	0
183	4	2	24	3	1	1	999	1	4	5	0	99							1	99	3	3	3	3	2	5	5	5000	0	2	1	4	1	1	1	1	1	3	1	3	0	99	5	2	3	4	0	0	0
184	4	2	15	1	1	1	999	1	4	1	0	99							1	99	3	3	3	3	2	4	5	30000	0	2	1	8	1	1	1	1	1	4	1	2	1	2	2	3	4	4	1	1	0
185	4	2	16	1	1	1	999	1	4	1	0	99							1	99	3	3	3	3	1	4	3	5000	0	2	1	1	1	1	1	1	1	3	1	2	0	99	2	2	2	3	0	1	0
186	4	2	16	1	1	1	999	1	4	1	0	99							1	99	3	3	3	3	1	1	4	7000	0	2	0	999	1	1	1	1	1	3	1	2	0	99	2	2	4	4	0	0	0
187	4	2	15	1	1	1	999	1	3	1	0	99							1	99	3	3	3	3	2	1	5	2000	0	2	1	1	1	1	1	1	1	5	1	2	1	1	2	2	4	4	0	0	0
188	4	2	18	2	1	1	999	1	4	1	0	99							1	99	3	3	3	3	1	1	5	17000	0	2	1	1	1	1	1	1	1	6	1	1	1	1	2	2	4	4	0	0	0
189	2	1	24	3	1	1	999	1	5	5	0	99							1	99	3	3	3	3	1	5	3		1	1	1	1	1	1	1	1	1	2	1	1	0	99	3	2	4	4	3	3	0
190	4	1	18	2	2	1	999	1	2	2	1	1	300	9000	3	300			1	99	3	3	3	3	1	1	4		1	1	0	999	1	1	1	1	1	3	1	1	0	99	4	2	2	3	0	0	0
191	4	2	15	1	1	1	999	1	3	1	0	99							1	99	3	3	3	3	2	5	8	5000	0	2	0	999	1	1	1	1	1	3	1	1	0	99	1	2	4	4	0	0	0
192	4	2	15	1	1	1	999	2	3	1	0	99							1	99	3	3	3	3	2	1	5	1000	0	2	1	5	1	1	1	1	1	2	1	1	0	99	2	2	4	4	0	0	0
193	4	2	16	1	1	1	999	1	3	1	0	99							1	99	3	3	3	3	2	1	4	9000	0	2	1	4	1	1	1	3	1	1	1	1	0	99	2	3	3	3	1	1	0
194	4	1	17	1	1	1	999	2	3	5	0	99							1	99	2	2	2	2	2	1	5	5000	0	2	0	999	1	1	1	1	1	3	1	2	0	99	2	2	1	2	0	1	0
195	4	2	15	1	1	1	999	1	3	1	0	99							1	99	3	3	3	3	2	1	5		1	1	1	15	1	1	1	1	1	5	1	3	1	1	2	3	4	4	0	1	0
196	4	1	22	3	1	1	999	1	4	4	1	1	300	9000	3	300			1	99	2	2	3	3	2	1	4	10000	0	2	1	4	1	1	1	2	1	2	1	1	0	99	2	2	4	3	0	0	0
197	4	2	15	1	1	1	999	1	3	1	0	99							1	99	3	3	3	3	2	1	5		1	1	1	15	1	1	1	1	1	5	1	3	1	1	2	3	4	4	0	1	0
198	4	2	17	1	1	1	999	1	4	1	0	99							1	99	3	3	3	3	2	4	7	30000	0	2	1	20	1	1	1	1	1	8	1	3	1	2	7	2	4	4	0	0	0
199	4	2	16	1	1	1	999	1	4	1	0	99							1	99	3	3	3	3	2	4	4		1	1	0	999	1	1	1	1	1	5	1	2	1	1	2	3	4	4	0	1	0
200	4	1	19	2	1	1	999	1	4	1	0	99							1	99	3	3	3	3	2	4	3	40000	0	3	0	999	1	1	1	2	1	5	1	2	1	1	2	2	4	4	0	1	0
201	2	2	23	3	2	2	22	2	2	5	0	99							0	3	3	3	2	2	2	2	6	10000	0	2	1	3	1	2	1	2	1	4	1	3	1	1	1	3	4	4	1	0	0
202	4	2	16	1	2	1	999	1	3	5	0	99							1	99	3	3	3	3	1	1	4	3000	0	2	1	1	1	1	1	1	1	3	1	1	0	99	2	3	4	4	0	0	0
203	4	2	15	1	2	1	999	1	3	1	0	99							1	99	3	3	3	3	1	5	4		1	1	0	999	1	1	1	1	1	3	1	2	0	99	2	3	4	4	0	1	0
204	4	2	15	1	2	1	999	1	3	1	0	99							1	99	3	3	3	3	1	2	4	100000	0	4	1	2	1	1	1	1	1	2	1	2	0	99	2	3	2	2	1	3	0
205	4	2	15	1	2	1	999	1	2	5	0	99							1	99	3	3	3	3	1	1	4	1000	0	2	0	999	1	1	1	1	1	2	1	1	0	99	2	3	2	2	1	1	0
206	4	2	24	3	2	1	999	1	2	4	1	1	300	9000	3	300			1	99	3	3	3	3	1	1	2		1	1	0	999	1	1	1	1	1	1	0	99	0	99	2	2	3	2	1	1	0
207	4	1	15	1	2	1	999	2	2	1	0	99							0	3	3	3	2	2	2	1	6		1	1	0	999	1	1	1	1	1	3	0	99	0	99	2	3	3	4	1	0	0
208	4	2	16	1	2	1	999	2	2	1	0	99							0	3	3	3	2	2	2	1	8		1	1	1	10	1	1	1	1	1	4	1	4	1	3	7	3	3	2	1	0	0
209	4	2	17	1	2	1	999	2	3	1	0	99							0	3	3	3	3	2	2	3	5		1	1	1	10	1	1	1	1	1	3	1	2	1	1	7	3	4	3	3	3	0
210	4	1	15	1	2	1	999	2	3	1	0	99							0	3	3	3	2	2	2	1	7		1	1	1	10	1	1	1	1	1	3	1	2	1	1	2	3	4	3	0	1	0
211	2	1	18	2	2	1	999	1	2	5	0	99							1	99	2	2	2	2	1	1	5		1	1	0	999	1	1	1	1	1	1	0	99	0	99	2	3	4	4	0	0	0
212	4	1	18	2	2	2	18	1	2	5	0	99							1	99	2	2	2	2	1	1	6		1	1	0	999	1	1	1	1	1	1	1	1	0	99	1	3	2	2	1	1	0
213	4	1	17	1	2	1	999	1	1	4	0	99							1	99	2	2	2	2	1	1	5		1	1	0	999	1	1	1	1	1	1	1	1	0	99	1	3	4	4	1	0	0
214	4	1	20	2	2	1	999	1	5	1	0	99							1	99	3	3	3	3	1	1	5		1	1	1	5	1	1	1	1	1	2	1	1	0	99	2	3	4	4	1	0	0
215	4	1	20	2	2	1	999	2	1	3	0	99							1	99	3	3	2	2	1	1	5		1	1	0	999	1	1	1	1	1	2	1	1	0	99	2	3	4	4	1	0	0
216	4	2	21	2	2	2	20	1	1	3	1	1	300	9000	3	300			1	99	3	3	3	3	1	1	4		1	1	0	999	1	1	1	1	1	1	1	1	0	99	2	2	4	4	3	3	0
217	4	2	20	2	2	1	999	2	1	3	0	99							1	99	3	3	2	2	1	1	4		1	1	0	999	1	1	1	1	1	2	1	1	0	99	2	3	4	4	1	0	0
218	4	2	19	2	2	1	999	1	2	5	0	99							1	99	2	2	2	2	1	2	4		1	1	0	999	1	1	1	1	1	1	0	99	0	99	6	2	4	4	0	0	0
219	4	2	18	2	2	1	999	1	5	1	0	99							1	99	3	3	3	3	1	1	4	8500	0	2	0	999	1	1	1	1	1	5	1	3	1	1	2	3	3	2	0	1	0
220	4	2	15	1	2	1	999	1	2	5	0	99							1	99	3	3	3	3	1	1	5		1	1	1	5	1	1	1	1	1	2	1	1	0	99	2	3	4	4	1	0	0
221	4	2	17	1	2	1	999	1	3	5	0	99							1	99	3	3	3	3	1	1	5	3000	0	2	0	999	1	1	1	1	1	5	1	2	0	99	2	3	2	2	1	1	0
222	4	2	16	1	2	1	999	1	2	3	1	1	300	9000	3	300			1	99	2	3	2	3	1	1	4		1	1	0	999	1	1	1	1	1	1	1	1	0	99	1	3	4	4	3	0	0
223	4	1	19	2	2	1	999	2	2	3	1	1	300	9000	3	300			1	99	2	3	2	3	1	1	5		1	1	0	999	1	1	1	1	1	1	1	1	0	99	2	2	4	4	3	3	0
224	4	1	20	2	2	2	18	1	2	3	1	1	300	9000	3	300			1	99	3	3	3	3	1	1	7		1	1	0	999	1	1	1	1	1	2	1	1	0	99	1	2	4	4	0	0	0
225	4	2	24	3	2	2	21	1	2	3	1	1	300	9000	3	300			1	99	3	3	3	3	1	1	3		1	1	0	999	1	1	1	1	1	1	1	1	0	99	2	2	4	4	0	0	0
226	4	2	18	2	2	1	999	2	3	5	0	99							1	99	3	3	3	3	1	1	4	6500	0	2	1	10	1	1	1	1	1	2	1	1	0	99	2	3	3	2	1	1	0
227	4	2	19	2	2	1	999	1	1	3	0	99							1	99	3	3	2	2	1	1	5		1	1	0	999	1	1	1	1	1	2	1	1	0	99	2	3	4	4	0	0	0
228	4	1	24	3	2	1	999	1	2	5	0	99							1	99	3	3	3	3	1	1	4	6200	0	2	1	5	1	1	1	1	1	3	1	2	0	99	7	2	2	2	1	1	0
229	2	2	21	2	2	1	999	1	3	5	0	99							1	99	3	3	3	3	1	1	5		1	1	0	999	1	1	1	1	1	2	1	2	0	99	2	2	4	4	3	3	0
230	4	1	20	2	2	1	999	1	1	3	0	99							1	99	3	3	2	2	1	1	5		1	1	0	999	1	1	1	1	1	2	1	1	0	99	2	3	4	4	1	0	0
231	4	1	24	3	2	2	22	1	2	3	0	99							1	99	2	3	2	2	1	1	3	5000	0	2	0	999	1	1	1	1	1	1	1	1	0	99	2	2	4	4	0	0	0
232	4	2	16	1	2	1	999	1	3	1	0	99							1	99	3	3	3	3	1	1	4		1	1	0	999	1	1	1	1	1	5	1	3	0	99	1	3	4	4	0	3	0
233	4	1	21	2	2	1	999	1	1	5	0	99							1	99	2	2	2	2	1	2	6		1	1	1	3	1	1	1	1	1	1	1	1	0	99	2	3	4	4	0	0	0
234	4	2	18	2	2	2	16	1	3	3	1	1	300	9000	3	300			1	99	3	3	2	2	1	1	6		1	1	1	2	1	1	1	1	1	3	1	2	0	99	2	2	4	4	4	3	0
235	4	1	15	1	2	1	999	1	3	1	0	99							1	99	2	3	3	2	1	1	4	10000	0	2	0	999	1	1	1	1	1	3	1	3	0	99	2	3	2	2	0	0	0
236	4	2	15	1	2	1	999	2	3	1	0	99							1	99	3	3	3	3	1	1	4	5000	0	2	1	1	1	1	1	1	1	2	1	1	0	99	2	3	4	4	0	0	0
237	4	2	17	1	2	1	999	1	3	1	0	99							1	99	3	3	3	3	1	5	3		1	1	0	999	1	1	1	1	1	1	0	99	0	99	5	2	4	4	0	0	0
238	2	2	19	2	2	1	999	1	2	5	0	99							1	99	3	3	3	3	1	2	6		1	1	1	4	1	1	1	1	1	1	1	1	0	99	2	3	4	4	0	0	0
239	4	1	15	1	2	1	999	1	3	3	0	99							1	99	3	3	2	2	1	1	6		1	1	1	3	1	1	1	1	1	1	1	1	0	99	2	3	2	2	1	1	1
240	4	1	17	1	2	1	999	1	3	1	0	99							1	99	2	2	2	2	1	4	15		1	1	1	5	1	1	1	1	1	1	1	1	0	99	5	1	2	2	4	3	0
241	2	1	19	2	2	1	999	1	2	5	0	99							1	99	2	2	2	2	1	1	6		1	1	0	999	1	1	1	1	1	1	1	1	0	99	2	2	2	2	3	3	0
242	4	2	22	3	2	1	999	1	1	3	1	1	300	9000	3	300			1	99	2	2	2	2	1	1	5		1	1	0	999	1	1	1	1	1	1	0	99	0	99	2	2	4	4	3	3	3
243	4	2	24	3	2	1	999	1	1	3	1	1	300	9000	3	300			1	99	3	3	3	2	1	1	4	10000	0	2	1	1	1	1	1	1	1	1	1	1	0	99	2	2	4	4	0	0	0
244	4	1	15	1	2	1	999	2	3	1	0	99							1	99	3	3	2	2	1	2	5		1	1	0	999	1	1	1	1	1	1	1	1	1	1	7	3	4	4	4	0	0
245	4	1	15	1	2	1	999	1	3	1	0	99							1	99	3	3	3	3	2	1	8		1	1	1	3	1	1	1	1	1	1	1	2	0	99	3	2	4	4	4	0	0
246	4	1	15	1	2	1	999	1	4	1	0	99							1	99	3	3	3	3	1	4	4	2000	0	2	0	999	1	1	1	1	1	2	1	1	0	99	5	2	4	4	0	1	0
247	4	2	15	1	2	1	999	1	3	1	0	99							1	99	3	3	3	3	1	1	6	8000	0	2	1	5	1	1	1	1	1	3	1	3	0	99	2	2	3	2	0	1	0
278	4	1	15	1	2	1	999	1	3	1	0	99							1	99	3	3	2	2	2	1	5	10000	0	2	1	1	1	1	1	1	1	3	1	2	0	99	1	3	4	4	0	1	0
249	4	1	16	1	2	1	999	1	4	1	0	99							1	99	3	3	3	3	1	1	7		1	1	1	1	1	1	1	1	1	1	1	1	0	99	3	3	4	4	1	1	0
250	4	2	24	3	2	1	999	1	4	5	0	99							1	99	3	3	3	3	1	3	2		1	1	1	3	1	1	1	1	1	1	1	1	0	99	2	3	4	4	0	0	0
251	4	2	16	1	2	2	15	1	3	5	0	99							1	99	2	2	2	2	1	1	7	1500	0	2	0	999	1	1	1	1	1	1	0	99	0	99	2	3	4	4	4	1	0
252	4	2	15	1	2	1	999	2	3	1	0	99							1	99	3	3	3	3	2	1	4		1	1	0	999	1	1	1	1	1	1	0	99	0	99	2	3	1	3	1	1	0
253	4	2	15	1	2	1	999	2	3	1	0	99							1	99	3	3	3	3	2	5	6		1	1	0	999	1	1	1	1	1	2	1	1	1	1	5	3	4	4	0	0	0
254	4	2	15	1	2	1	999	2	3	1	0	99							1	99	3	3	3	3	2	5	6		1	1	1	1	1	1	1	1	1	2	1	1	1	1	1	2	3	3	0	1	0
255	4	2	15	1	2	1	999	2	3	1	0	99							1	99	3	3	3	3	2	1	4		1	1	1	8	1	1	1	1	1	4	1	2	0	99	2	3	4	4	0	0	0
256	4	2	15	1	2	1	999	2	3	1	0	99							1	99	2	2	2	2	2	1	4		1	1	0	999	1	1	1	1	1	3	1	1	0	99	2	2	1	4	1	0	0
257	4	1	15	1	2	1	999	2	3	1	0	99							1	99	2	3	3	3	2	1	4		1	1	0	999	1	1	1	1	1	3	1	2	0	99	2	3	4	2	1	1	0
258	4	2	15	1	2	1	999	2	4	1	0	99							0	3	3	3	3	3	2	1	4	10000	0	2	0	999	1	1	1	1	1	3	1	2	0	99	2	3	4	4	0	0	0
259	4	1	15	1	2	1	999	1	2	1	0	99							1	99	3	3	3	3	2	1	6		1	1	1	11	1	1	1	1	1	6	1	3	0	99	2	1	3	3	1	3	0
260	4	1	16	1	2	1	999	1	3	1	0	99							0	1	2	2	2	2	2	1	9		1	1	0	999	1	1	1	1	1	1	1	1	0	99	1	1	3	3	2	2	0
261	4	2	17	1	2	2	14	1	3	5	0	99							0	1	2	2	2	2	2	1	8	15000	0	2	0	999	1	1	1	1	1	3	1	2	1	1	2	2	4	4	2	2	0
262	4	2	20	2	2	2	14	1	3	5	0	99							0	1	2	2	2	2	2	1	3	15000	0	2	0	999	1	1	1	1	1	1	1	1	0	99	2	2	4	3	1	1	0
263	4	2	15	1	2	1	999	2	3	1	0	99							0	1	2	2	2	2	2	1	4	10000	0	2	0	999	1	1	1	1	1	1	1	1	0	99	2	2	4	4	1	1	0
264	4	1	24	3	2	1	999	2	1	3	1	1	300	9000	3	300			0	3	1	1	1	1	2	1	2	9000	0	2	0	999	1	1	1	1	1	1	0	99	0	99	1	3	4	4	3	3	0
265	4	1	22	3	2	1	999	2	1	3	1	1	300	9000	3	300			0	3	1	2	1	1	2	1	6	9000	0	2	0	999	1	1	1	1	1	1	1	1	0	99	2	3	4	4	3	3	0
266	4	1	22	3	2	1	999	1	1	3	1	1	300	9000	3	300			0	3	1	1	1	1	2	1	6	9000	0	2	0	999	1	1	1	1	1	1	1	1	0	99	1	3	4	4	0	3	0
267	3	1	17	1	2	1	999	1	2	3	1	1	200	6000	2	200			0	3	3	3	2	1	2	3	3	2000	0	2	0	999	1	1	1	1	1	1	0	99	0	99	6	1	3	2	1	0	0
268	4	2	20	2	2	4	999	1	3	3	1	1	300	9000	3		300		1	99	2	2	2	2	2	1	8	18000	0	2	0	999	1	1	1	1	1	3	1	1	0	99	2	3	3	4	1	1	0
269	4	1	18	2	2	1	999	1	1	3	1	1	300	9000	3		300		1	99	2	2	2	1	2	1	10		1	1	1	1	1	1	1	1	1	2	1	1	0	99	2	3	3	4	1	1	0
270	4	2	18	2	2	2	17	1	3	5	0	99							0	2	3	3	3	3	2	2	5	9000	0	2	0	999	1	1	1	1	1	1	1	1	1	1	2	2	4	4	1	1	0
271	4	1	22	3	2	1	999	2	4	5	0	99							0	3	2	3	2	2	2	1	4	10000	0	2	0	999	1	1	1	2	1	4	1	2	0	99	7	2	2	4	1	1	0
272	4	1	23	3	1	1	999	2	3	5	0	99							1	99	3	3	3	3	2	1	3	4000	0	2	1	2	1	1	1	1	1	2	1	1	0	99	2	2	4	4	1	0	0
273	4	1	15	1	2	1	999	2	3	1	0	99							1	99	3	3	3	3	2	1	7	21000	0	2	1	4	1	1	1	1	1	1	1	1	1	1	2	3	4	4	0	0	0
274	4	1	17	1	2	1	999	2	5	1	0	99							1	99	3	3	3	3	2	1	5	3500	0	2	1	3	1	1	1	1	1	2	1	1	1	1	2	3	4	4	0	0	0
275	4	2	16	1	2	1	999	2	3	1	0	99							0	3	3	3	2	2	2	1	7		1	1	1	10	1	1	1	1	1	3	1	2	1	1	7	3	3	2	0	0	0
276	4	1	22	3	2	1	999	2	5	5	0	99							1	99	3	3	3	3	2	1	7	5000	0	2	1	3	1	1	1	1	1	1	1	2	1	1	2	3	4	4	1	0	0
277	4	1	20	2	2	2	17	2	2	5	0	99							1	99	2	3	2	2	2	1	6	5000	0	2	1	5	1	1	1	1	1	3	1	3	0	99	1	2	4	4	3	3	0
278	4	1	17	1	2	1	999	2	3	5	0	99							1	99	3	3	3	3	2	1	6	5000	0	2	0	999	1	1	1	1	1	1	1	1	1	1	1	3	4	4	0	0	0
279	4	1	17	1	2	1	999	2	3	5	0	99							1	99	3	3	3	3	2	2	2		1	1	0	999	1	1	1	1	1	1	0	99	0	99	1	3	4	4	1	0	0
280	4	1	18	2	2	1	999	1	1	3	1	1	300	9000	3	200	100		0	3	1	1	1	1	2	2	6	9000	0	2	0	999	1	1	1	1	1	1	1	1	0	99	1	3	4	2	3	0	0
281	4	2	16	1	2	2	14	2	1	5	1	1	300	9000	3	300			0	3	1	1	1	1	2	2	6	9000	0	2	0	999	1	1	1	1	1	1	1	2	0	99	7	3	3	3	0	0	0
282	4	1	15	1	2	1	999	1	2	5	0	99							1	99	3	3	3	3	2	1	5	5000	0	2	0	999	1	4	1	1	1	3	1	2	0	99	7	3	2	2	0	0	0
283	4	2	18	2	2	1	999	1	3	5	0	99							1	99	3	3	3	3	2	1	6	12000	0	2	0	999	1	1	1	1	1	4	1	4	1	1	6	3	2	3	1	1	0
284	4	2	19	2	2	1	999	1	2	5	0	99							1	99	3	3	3	3	2	2	4	6000	0	2	1	5	1	1	1	1	1	1	1	1	0	99	2	2	2	2	1	1	0
285	4	2	21	2	2	2	15	1	4	1	0	99							1	99	3	3	3	3	2	1	5	10000	0	2	1	5	1	1	1	1	1	3	1	2	0	99	1	3	2	3	1	1	0
286	4	1	18	2	2	1	999	1	3	5	0	99							1	99	3	3	3	3	2	1	3		1	1	1	4	1	1	1	1	1	2	1	2	0	99	2	3	3	3	1	1	0
287	4	2	23	3	2	2	17	2	3	3	1	2	2500	2500	1	1000	1000	500	1	99	3	3	3	3	2	1	5	3000	0	2	1	10	1	1	1	1	1	2	1	2	1	1	2	2	4	4	0	0	0
288	4	1	17	1	2	1	999	2	3	5	0	99							1	99	3	3	3	3	2	1	5	4500	0	2	0	999	1	1	1	1	1	1	1	2	1	1	1	3	4	4	0	0	0
289	4	2	20	2	2	2	17	2	3	5	0	99							1	99	3	3	3	3	2	1	6	6000	0	2	1	3	1	1	1	1	1	1	1	3	1	1	2	3	4	4	1	0	0
290	4	2	20	2	2	1	999	2	6	1	0	99							1	99	3	3	3	3	2	1	6	3500	0	2	1	5	1	1	1	1	1	1	1	2	1	1	2	3	4	4	0	0	0
291	4	2	23	3	2	1	999	1	5	3	1	2	9000	9000	3	5000	3000	1000	1	99	3	3	3	3	2	1	5	12000	0	2	1	5	1	1	1	1	1	3	1	2	0	99	2	2	2	3	0	0	0
292	4	2	20	2	2	2	18	1	2	5	0	99							1	99	3	3	3	3	2	1	3		1	1	0	999	1	1	1	1	1	1	1	2	0	99	2	2	3	3	3	0	0
293	4	2	18	2	2	1	999	1	2	5	0	99							1	99	3	3	3	3	2	1	3		1	1	0	999	1	1	1	1	1	1	1	1	0	99	2	3	3	3	0	0	0
294	4	2	21	2	2	2	17	1	3	5	0	99							1	99	2	2	2	2	2	1	7		1	1	0	999	1	1	1	1	1	1	0	99	0	99	2	3	4	2	0	0	0
295	4	1	19	2	2	1	999	1	4	1	0	99							1	99	3	3	3	3	2	5	4	5000	0	2	0	999	1	1	1	1	1	4	1	1	0	99	7	1	4	2	3	0	0
296	4	1	23	3	2	2	19	1	1	2	1	1	300	9000	3		300		0	3	2	2	2	1	2	3	3		1	1	0	999	1	1	1	1	1	1	1	1	0	99	1	2	4	4	0	0	0
297	4	2	18	2	2	2	15	1	1	5	0	99							0	1	3	3	2	2	2	2	3		1	1	0	999	1	1	1	1	1	1	1	1	0	99	2	2	4	4	1	1	0
298	4	1	15	1	2	1	999	1	3	1	0	99							1	99	2	3	3	3	2	1	7		1	1	0	999	1	1	1	2	1	8	1	5	0	99	3	3	4	4	0	0	0
299	4	1	17	1	2	1	999	1	1	5	0	99							1	99	2	2	2	2	2	5	2		1	1	0	999	1	1	1	2	1	4	1	2	0	99	2	2	4	4	1	1	0
300	4	2	15	1	2	1	999	2	3	1	0	99							1	99	3	3	3	3	2	5	3	5000	0	2	1	10	1	1	1	1	1	2	1	2	1	1	7	2	3	4	5	5	0
301	3	1	19	2	2	1	999	1	2	3	1	1	300	9000	3	100	200		1	99	2	2	2	2	2	1	6	9000	0	2	0	999	1	1	1	1	1	3	1	1	0	99	7	3	4	3	1	1	0
302	4	2	17	1	1	1	999	1	3	1	0	99							1	99	3	3	3	3	2	1	7	20000	0	2	1	2	1	1	1	1	1	7	1	1	1	1	2	3	3	2	1	1	0
303	4	1	19	2	1	1	999	2	4	1	0	99							1	99	3	3	3	3	2	1	4	20000	0	2	1	7	1	1	1	1	1	6	1	2	0	99	2	3	3	3	1	1	0
304	4	2	15	1	1	1	999	2	4	1	0	99							1	99	3	3	3	3	2	5	7	20000	0	2	0	999	1	1	1	1	1	1	1	1	0	99	5	2	1	2	1	1	0
305	4	2	24	3	1	1	999	2	3	3	1	2	3000	3000	1	3000			0	1	3	3	3	3	2	2	8	10000	0	2	1	1	1	1	1	1	1	6	1	2	1	1	2	3	1	2	0	1	0
306	4	1	23	3	1	1	999	2	4	1	0	99							1	99	2	2	2	3	2	1	5	20000	0	2	0	999	1	1	1	1	1	1	1	1	0	99	2	3	2	2	0	0	0
307	4	2	15	1	1	1	999	1	3	1	0	99							1	99	3	3	3	3	2	4	4		1	1	1	2	1	3	1	2	1	5	1	1	1	1	5	3	4	4	1	0	0
308	4	2	15	1	1	1	999	2	4	1	0	99							1	99	2	3	3	3	2	1	5	20000	0	2	0	999	1	1	1	1	1	1	1	1	0	99	2	3	2	2	0	0	0
309	4	2	15	1	1	1	999	1	4	1	0	99							1	99	3	3	3	3	2	1	5	10000	0	2	1	1	1	1	1	1	1	1	1	1	0	99	2	3	3	4	1	1	0
310	4	2	15	1	1	1	999	2	4	1	0	99							1	99	2	3	3	3	2	1	8	10000	0	2	0	999	1	1	1	1	1	2	1	1	0	99	2	3	4	4	0	0	0
311	4	2	15	1	1	1	999	2	4	1	0	99							1	99	3	3	3	3	2	1	6	10000	0	2	1	1	1	1	1	1	1	2	1	2	1	1	2	2	4	4	0	0	0
312	4	1	20	2	1	1	999	2	4	1	0	99							1	99	3	3	3	3	2	1	3		1	1	0	999	1	1	1	1	1	2	0	99	0	99	2	3	2	2	0	0	0
313	4	1	20	2	1	1	999	2	4	1	0	99							1	99	3	3	3	3	2	1	4	10000	0	2	1	1	1	1	1	1	1	2	1	1	0	99	2	2	4	4	0	0	0
314	4	1	16	1	1	1	999	2	4	1	0	99							1	99	3	3	3	3	2	1	6	30000	0	2	0	999	1	2	1	2	1	4	1	2	1	1	7	2	2	2	0	0	0
315	4	1	16	1	1	1	999	1	4	1	0	99							1	99	3	3	3	3	2	1	2	25000	0	2	0	999	1	1	1	1	1	2	1	1	1	1	7	2	2	2	0	0	0
316	4	2	15	1	1	1	999	2	3	1	0	99							1	99	2	3	2	2	2	1	7	10000	0	2	1	2	1	1	1	1	1	2	1	2	1	1	2	3	4	4	1	1	0
317	4	1	15	1	1	1	999	1	4	1	0	99							1	99	3	3	3	3	2	1	5		1	1	0	999	1	1	1	1	1	2	1	1	1	1	3	3	4	4	1	0	0
318	4	2	15	1	1	1	999	2	4	1	0	99							1	99	3	3	3	3	2	1	4		1	1	1	2	1	1	1	1	1	2	1	1	1	1	3	3	4	4	1	0	0
319	4	1	17	1	1	1	999	1	4	1	0	99							1	99	3	3	3	3	2	4	4	20000	0	2	0	999	1	1	1	1	1	3	1	2	1	2	6	2	2	2	0	0	0
320	4	1	16	1	1	1	999	1	4	1	0	99							1	99	3	3	3	3	2	1	6	30000	0	2	0	999	1	1	1	1	1	4	1	2	1	1	7	2	2	2	1	1	0
321	4	1	16	1	1	1	999	1	4	1	0	99							1	99	3	3	3	3	1	5	4	40000	0	3	0	999	1	1	1	1	1	4	1	1	1	2	7	2	2	2	1	1	0
322	4	1	16	1	1	1	999	2	4	1	0	99							1	99	3	3	3	3	2	1	6	30000	0	2	0	999	1	1	1	1	1	6	1	2	1	1	7	2	2	2	1	2	0
323	4	2	16	1	1	1	999	1	4	1	0	99							1	99	3	3	3	3	1	1	5	20000	0	2	0	999	1	1	1	1	1	3	1	1	0	99	2	2	4	4	1	1	0
324	4	2	16	1	1	1	999	2	4	1	0	99							1	99	3	3	3	3	2	4	3	10000	0	2	0	999	1	1	1	1	1	2	1	2	0	99	7	2	2	2	4	4	0
325	4	2	16	1	1	1	999	1	4	1	0	99							1	99	3	3	3	3	1	1	5	15000	0	2	0	999	1	1	1	1	1	4	1	2	1	1	7	2	2	2	5	5	0
326	4	2	16	1	1	1	999	1	4	1	0	99							1	99	3	3	3	3	1	1	5	20000	0	2	0	999	1	2	1	3	1	3	1	2	1	1	2	2	4	4	1	2	0
327	4	2	16	1	1	1	999	1	4	1	0	99							1	99	3	3	3	3	1	5	3	25000	0	2	0	999	1	1	1	1	1	3	1	2	1	1	5	2	2	2	0	4	0
328	4	2	16	1	1	1	999	1	4	1	0	99							1	99	3	3	3	3	1	1	7	30000	0	2	0	999	1	1	1	1	1	5	1	3	1	2	2	3	2	2	1	1	0
329	4	2	16	1	1	1	999	2	4	1	0	99							1	99	3	3	3	3	2	1	5	10000	0	2	0	999	1	1	1	1	1	5	1	1	1	1	7	2	2	2	1	1	0
330	4	2	16	1	1	1	999	1	4	1	0	99							1	99	3	3	3	3	2	1	6	30000	0	2	0	999	1	1	1	1	1	3	1	2	1	1	7	3	2	2	1	2	0
331	4	2	17	1	2	1	999	1	2	5	0	99							1	99	3	3	3	3	2	5	2	3500	0	2	1	5	1	1	1	1	1	2	1	1	0	99	2	2	3	4	0	3	0
332	4	2	21	2	2	1	999	1	4	5	0	99							1	99	2	2	2	2	1	1	6		1	1	0	999	1	1	1	1	1	1	0	99	0	99	2	3	4	4	0	0	0
333	4	1	24	3	2	1	999	1	1	4	1	3							1	99	3	3	1	1	1	1	6		1	1	0	999	1	1	1	1	1	2	1	3	0	99	2	2	4	3	1	1	1
334	4	2	17	1	1	1	999	2	5	1	0	99							1	99	2	2	2	2	1	5	8	12000	0	2	0	999	1	1	1	1	1	2	1	1	0	99	2	2	2	2	1	1	0
335	4	2	21	2	2	2	18	1	1	4	1	3							1	99	1	1	1	1	1	5	5		1	1	0	999	1	1	1	1	1	4	1	1	0	99	5	1	3	4	4	3	3
336	4	1	20	2	2	1	999	1	5	1	0	99							1	99	3	3	3	3	1	1	5		1	1	0	999	1	1	1	1	1	1	0	99	0	99	2	3	4	4	0	0	0
337	4	1	24	3	2	1	999	1	4	4	1	3							1	99	2	2	2	2	1	1	3		1	1	0	999	1	1	1	1	1	1	1	1	0	99	1	3	4	4	1	0	0
338	4	1	21	2	2	1	999	1	5	3	0	99							0	2	3	3	3	3	1	1	6	5000	0	2	1	20	1	1	1	1	1	2	1	2	0	99	1	3	4	4	0	1	0
339	4	2	23	3	1	2	17	2	3	5	0	99							1	99	3	3	3	3	1	3	3		1	1	0	999	1	1	1	1	1	1	1	1	0	99	6	1	4	4	0	0	0
340	4	2	20	2	2	1	999	1	6	1	0	99							1	99	3	3	3	3	2	1	6		1	1	1	15	1	1	1	1	1	3	1	2	0	99	2	2	3	3	1	1	0
341	4	2	24	3	2	2	18	1	1	3	1	3							1	99	3	3	1	1	1	1	4		1	1	0	999	1	1	1	1	1	1	1	1	0	99	1	2	4	4	0	0	0
342	4	1	24	3	2	2	15	2	2	4	1	1	300	9000	3	300			1	99	3	3	3	3	1	5	3		1	1	0	999	1	1	1	1	1	3	1	1	0	99	6	2	3	1	1	1	0
343	4	2	23	3	2	2	15	2	2	3	1	1	300	9000	3	300	300		0	2	3	2	2	2	1	5	3		1	1	1	3	1	1	1	1	1	2	1	1	1	1	3	2	4	4	0	0	0
344	4	2	16	1	2	2	16	2	2	3	1	1	250	7500	2		250		0	2	3	2	3	3	2	5	3		1	1	1	2	1	1	1	1	1	3	1	1	0	99	5	3	4	4	0	0	0
345	4	2	17	1	2	1	999	2	3	1	0	99							1	99	3	3	3	3	1	4	6		1	1	0	999	1	1	1	1	1	6	1	2	1	1	2	3	4	4	1	1	0
346	4	2	21	2	2	2	19	2	4	5	0	99							0	2	3	3	3	3	2	1	4		1	1	1	2	1	1	1	1	1	2	1	1	1	1	2	2	4	4	0	0	0
347	4	1	24	3	2	2	21	2	5	3	1	1	300	9000	3	300			1	99	3	3	3	3	1	1	2	20000	0	2	0	999	1	1	1	1	1	2	1	1	0	99	1	2	3	2	0	0	0
348	4	2	24	3	2	2	21	2	5	3	1	1	300	9000	3	300			1	99	3	3	3	3	2	1	3	10000	0	2	0	999	1	1	1	1	1	1	1	1	1	1	6	3	4	4	0	0	0
349	4	2	16	1	1	1	999	2	5	1	0	99							1	99	3	3	3	3	1	1	4		1	1	0	999	1	1	1	1	1	2	0	99	1	2	2	3	4	4	1	0	0
350	4	2	16	1	1	1	999	2	5	1	0	99							0	2	2	2	2	2	1	1	5		1	1	0	999	1	1	1	1	1	1	0	99	0	99	2	1	3	3	0	0	0
351	4	1	18	2	2	2	18	1	2	3	0	99							1	99	1	1	1	1	1	1	4		1	1	1	3	1	1	1	1	1	2	1	1	0	99	2	3	4	4	1	1	0
352	4	2	16	1	1	1	999	1	3	1	0	99							1	99	3	3	3	3	2	5	7	8000	0	2	1	1	1	2	1	2	1	5	1	2	1	1	5	3	3	3	0	0	0
353	4	1	20	2	1	1	999	1	1	3	0	99							1	99	3	3	3	3	1	4	6		1	1	1	5	1	1	1	1	1	3	1	1	0	99	1	2	4	4	0	0	0
354	4	2	15	1	1	1	999	1	3	1	0	99							1	99	3	3	3	3	2	1	3		1	1	0	999	1	1	1	1	1	3	1	2	1	1	2	2	4	4	0	0	0
355	4	1	19	2	1	1	999	1	3	5	0	99							1	99	3	3	3	3	2	4	3		1	1	1	5	1	1	1	1	1	3	1	2	1	1	1	3	4	4	0	1	0
356	4	2	22	3	1	1	999	1	4	5	0	99							1	99	3	3	3	3	2	2	6		1	1	1	1	1	1	1	1	1	3	1	3	0	99	2	3	4	4	1	0	0
357	4	1	16	1	1	1	999	1	1	5	0	99							1	99	2	2	3	3	2	1	4		1	1	1	1	1	1	1	1	1	1	1	1	0	99	2	3	4	4	1	1	0
358	4	1	18	2	1	1	999	1	3	3	0	99							1	99	3	3	3	3	2	1	6		1	1	0	999	1	1	1	1	1	3	1	3	1	1	1	3	4	4	1	1	0
359	4	1	19	2	1	1	999	1	5	5	0	99							1	99	3	3	3	3	2	1	6		1	1	1	1	1	1	1	1	1	6	1	2	1	1	7	3	4	4	1	1	0
360	4	1	21	2	1	2	18	1	4	3	1	2	4500	4500	2	3000	1000	500	1	99	3	3	3	3	2	4	8		1	1	0	999	1	1	1	1	1	3	1	2	0	99	6	2	3	3	1	1	0
361	4	1	20	2	1	1	999	1	3	1	0	99							1	99	3	3	3	3	2	1	3	5000	0	2	1	2	1	1	1	1	1	3	1	2	0	99	2	2	4	3	1	1	0
362	4	1	18	2	1	1	999	1	4	1	0	99							1	99	3	3	3	3	2	1	7	30000	0	2	0	999	1	1	1	1	1	5	1	3	1	2	2	3	2	2	1	1	0
363	4	2	22	3	1	2	19	1	3	5	0	99							1	99	3	3	3	3	2	1	5	10000	0	2	0	999	1	1	1	1	1	5	1	1	1	1	7	2	2	2	1	1	0
364	4	1	19	2	1	1	999	1	4	3	1	1	300	9000	3	300			1	99	3	3	3	3	2	1	6	30000	0	2	0	999	1	1	1	1	1	3	1	2	1	1	7	3	2	2	1	2	0
365	4	1	24	3	1	1	999	1	4	3	1	1	300	9000	3	300			1	99	3	3	3	3	1	5	2	3500	0	2	1	5	1	1	1	1	1	2	1	1	0	99	2	2	3	4	0	3	0
366	4	2	20	2	1	1	999	1	6	1	0	99							1	99	3	3	3	3	2	1	7	7000	0	2	1	10	1	1	1	2	1	3	1	2	0	99	3	3	4	4	0	0	0
367	4	2	22	3	1	2	22	1	4	5	0	99							1	99	3	3	3	3	2	1	3	6500	0	2	0	999	1	1	1	1	1	1	1	1	0	99	2	3	4	4	0	0	0
368	4	1	15	1	1	1	999	1	4	1	0	99							1	99	3	3	3	3	2	1	5	4500	0	2	0	999	1	1	1	1	1	1	1	2	1	1	1	3	4	4	0	0	0
369	4	1	15	1	1	1	999	1	3	1	0	99							1	99	3	3	3	3	2	1	6	6000	0	2	1	3	1	1	1	1	1	1	1	3	1	1	2	3	4	4	1	0	0
370	4	1	16	1	1	1	999	1	4	1	0	99							1	99	3	3	3	3	2	1	6	3500	0	2	1	5	1	1	1	1	1	1	1	2	1	1	2	3	4	4	0	0	0
371	4	2	17	1	1	1	999	1	4	1	0	99							1	99	3	3	3	3	1	1	6		1	1	1	3	1	1	1	1	1	3	1	3	1	1	2	2	3	4	0	0	0
372	4	1	23	3	2	1	999	1	1	4	0	99							1	99	3	3	2	2	1	1	4		1	1	0	999	1	1	1	1	1	2	1	1	1	1	1	3	4	3	0	0	0
373	4	2	23	3	1	4	999	2	3	5	0	99							1	99	3	3	3	3	1	4	3	40000	0	3	1	1	1	1	1	2	1	5	1	2	1	1	2	2	4	4	0	1	0
374	4	1	24	3	2	1	999	1	2	3	1	1	300	9000	3	300			1	99	3	3	2	2	1	2	6	10000	0	2	1	3	1	2	1	2	1	4	1	3	1	1	1	3	4	4	1	0	0
375	4	1	24	3	2	2	20	1	2	4	0	99							1	99	3	3	3	3	2	1	4	3000	0	2	1	1	1	1	1	1	1	3	1	1	0	99	2	3	4	4	0	0	0
376	4	1	15	1	1	1	999	2	2	1	0	99							1	99	2	2	2	2	1	5	4		1	1	0	999	1	1	1	1	1	3	1	2	0	99	2	3	4	4	0	1	0
377	1	1	22	3	2	1	999	1	1	5	0	99							1	99	3	3	3	3	1	1	5		1	1	1	1	1	1	1	1	1	1	1	2	0	99	2	2	4	3	1	3	0
378	1	1	20	2	1	1	999	2	3	3	1	1	300	9000	3	300			1	99	3	3	3	3	1	1	4		1	1	1	1	1	1	1	1	1	1	1	1	0	99	2	2	4	4	1	3	0
379	1	1	24	3	1	1	999	2	1	3	1	1	300	9000	3	300			1	99	3	3	2	2	2	1	5		1	1	0	999	1	1	1	1	1	1	1	1	0	99	1	2	4	2	1	1	0
380	1	1	20	2	1	2	20	2	4	4	1	1	300	9000	3	300			1	99	3	3	3	3	1	4	3		1	1	0	999	1	1	1	1	1	5	1	3	0	99	2	3	3	2	1	1	0
381	1	1	24	3	2	1	999	1	5	3	1	1	300	9000	3	300			1	99	3	3	3	3	1	4	5		1	1	1	1	1	1	1	1	1	1	1	1	1	2	3	3	4	4	0	0	0
382	1	1	18	2	2	1	999	1	3	1	0	99							1	99	3	3	3	3	1	4	5		1	1	1	1	1	1	1	1	1	1	1	1	1	1	2	2	4	4	0	0	0
383	1	1	21	2	2	1	999	2	3	5	0	99							1	99	3	3	3	3	1	4	5		1	1	1	1	1	1	1	1	1	1	1	1	1	1	2	2	4	4	1	0	0
384	1	1	16	1	1	1	999	2	3	1	0	99							1	99	3	3	3	3	1	2	5		1	1	1	1	1	1	1	1	1	1	0	99	1	2	2	3	3	4	0	0	0
385	1	1	19	2	2	1	999	1	1	5	0	99							1	99	3	3	2	2	1	5	5		1	1	1	1	1	1	1	1	1	1	1	1	1	2	2	3	3	4	0	0	0
386	1	1	22	3	2	2	22	2	4	3	1	1	250	7500	2	#NULL!	250		1	99	3	2	3	3	2	5	5		1	1	1	1	1	1	1	1	1	1	0	99	1	1	2	3	2	1	1	0	0
387	4	2	18	2	2	1	999	1	4	1	0	99							1	99	3	3	3	3	1	1	2	20000	0	2	0	999	1	1	1	1	1	2	1	1	0	99	1	2	3	2	0	0	0
388	4	2	15	1	2	1	999	1	3	1	0	99							1	99	3	3	2	3	1	1	3	10000	0	2	0	999	1	1	1	1	1	1	1	1	1	1	6	3	4	4	0	0	0
389	4	2	21	2	2	1	999	1	3	1	0	99							1	99	3	3	3	3	1	1	4		1	1	0	999	1	1	1	1	1	2	0	99	1	2	2	3	4	4	1	0	0
390	4	2	16	1	1	1	999	2	5	1	0	99							1	99	3	3	3	3	1	1	5		1	1	0	999	1	1	1	1	1	1	0	99	0	99	2	1	3	3	0	0	0
391	4	2	16	1	1	1	999	2	5	1	0	99							1	99	3	3	3	3	1	5	6		1	1	0	999	1	1	1	1	1	3	1	2	1	1	2	2	4	4	1	1	0
392	4	2	21	2	1	1	999	2	1	3	1	1	300	9000	3	300			1	99	2	2	2	2	1	4	4	2000	0	2	0	999	1	1	1	1	1	2	1	1	0	99	5	2	4	4	0	1	0
393	4	1	19	2	1	1	999	2	1	1	0	99							1	99	3	3	3	2	1	1	6	8000	0	2	1	5	1	1	1	1	1	3	1	3	0	99	2	2	3	2	0	1	0
394	4	2	16	1	1	1	999	2	5	1	0	99							1	99	3	3	3	3	1	1	5	10000	0	2	1	1	1	1	1	1	1	3	1	2	0	99	1	3	4	4	0	1	0
395	4	2	15	1	1	1	999	2	4	1	0	99							1	99	3	3	3	3	2	1	7		1	1	1	1	1	1	1	1	1	1	1	1	0	99	3	3	4	4	1	1	0
396	4	1	20	2	2	2	19	2	1	3	1	1	250	7500	2	#NULL!	250		1	99	2	2	2	2	2	3	2		1	1	1	3	1	1	1	1	1	1	1	1	0	99	2	3	4	4	0	0	0
397	4	2	15	1	1	1	999	2	3	1	0	99							1	99	3	3	3	3	2	1	7	1500	0	2	0	999	1	1	1	1	1	1	0	99	0	99	2	3	4	4	4	1	0
398	4	2	18	2	1	1	999	2	4	1	0	99							1	99	3	3	3	3	1	1	4		1	1	0	999	1	1	1	1	1	1	0	99	0	99	2	3	1	3	1	1	0
399	4	1	16	1	1	1	999	2	3	1	0	99							1	99	3	3	3	3	1	5	6		1	1	0	999	1	1	1	1	1	2	1	1	1	1	5	3	4	4	0	0	0
400	4	2	18	2	1	1	999	2	4	1	0	99							1	99	3	3	3	3	1	5	6		1	1	1	1	1	1	1	1	1	2	1	1	1	1	1	2	3	3	0	1	0
401	4	2	21	2	1	1	999	2	6	1	0	99							1	99	3	3	3	3	1	1	4		1	1	0	999	1	1	1	1	1	2	1	2	0	99	2	3	2	4	1	1	0
402	4	2	20	2	2	2	18	1	1	3	1	1	300	9000	3	300			1	99	2	2	2	2	1	4	4		1	1	0	999	1	1	1	1	1	1	1	1	0	99	7	2	4	3	0	1	0
403	4	2	17	1	1	1	999	2	4	1	0	99							1	99	3	3	3	3	2	1	4	20000	0	2	1	1	1	1	1	1	1	2	1	1	0	99	1	2	3	3	1	1	0
404	4	2	16	1	1	1	999	2	3	1	0	99							1	99	3	3	3	3	1	4	6		1	1	1	1	1	1	1	2	1	2	1	2	0	99	3	3	4	4	4	2	0
405	4	1	17	1	1	1	999	2	3	1	0	99							1	99	3	3	3	3	1	4	6		1	1	1	1	1	1	1	1	1	5	1	2	0	99	1	2	4	4	1	0	0
406	4	2	19	2	2	1	999	1	1	4	1	1	300	9000	3	300			1	99	3	3	3	3	1	1	4		1	1	0	999	1	1	1	1	1	1	1	1	0	99	2	3	3	4	0	0	0
407	4	1	15	1	2	1	999	1	3	1	0	99							1	99	3	3	3	3	1	1	8	18000	0	2	0	999	1	1	1	1	1	3	1	2	1	1	2	3	4	4	0	0	0
408	4	2	16	1	1	1	999	2	5	1	0	99							1	99	3	3	3	3	1	1	7		1	1	0	999	1	1	1	1	1	4	1	3	0	99	2	3	2	4	2	0	0
409	4	2	16	1	1	1	999	2	5	1	0	99							1	99	3	3	3	3	1	1	6		1	1	1	20	1	1	1	1	1	3	1	3	0	99	7	2	2	1	1	0	0
410	4	2	18	2	1	1	999	2	5	1	0	99							1	99	3	3	3	3	2	1	5		1	1	1	1	1	1	1	1	1	3	1	3	0	99	2	3	4	4	1	1	0
411	4	1	15	1	1	1	999	2	3	1	0	99							1	99	3	3	3	3	1	1	5	40000	0	3	1	5	1	1	1	2	1	5	1	3	0	99	7	3	4	4	0	1	0
412	4	2	20	2	1	1	999	2	5	1	0	99							1	99	3	3	3	3	1	1	4	15000	0	2	0	999	1	1	1	1	1	1	1	1	0	99	2	2	2	2	0	0	0
413	4	2	17	1	1	2	15	2	3	5	0	99							1	99	3	3	3	3	1	1	4		1	1	1	3	1	1	1	1	1	1	1	1	0	99	2	3	4	4	0	0	0
414	4	2	19	2	1	1	999	2	5	1	0	99							1	99	3	3	3	3	1	1	5	1500	0	2	0	999	1	1	1	1	1	1	0	99	0	99	2	3	4	4	4	1	0
415	4	2	15	1	1	1	999	2	5	1	0	99							1	99	3	3	3	3	2	1	6		1	1	0	999	1	1	1	1	1	1	0	99	0	99	2	3	1	3	1	1	0
416	4	2	20	2	2	1	999	1	3	5	0	99							1	99	3	3	3	3	1	1	5		1	1	0	999	1	1	1	1	1	2	1	1	1	1	5	3	4	4	0	0	0
417	4	2	17	1	1	1	999	2	5	1	0	99							1	99	3	3	3	3	1	1	4		1	1	1	1	1	1	1	1	1	2	1	1	1	1	1	2	3	3	0	1	0
418	4	2	15	1	1	1	999	1	1	1	0	99							1	99	2	3	2	2	1	1	8		1	1	0	999	1	1	1	1	1	2	1	2	0	99	2	3	2	4	1	1	0
419	4	2	15	1	1	1	999	2	3	1	0	99							1	99	3	3	3	3	2	1	4	3000	0	2	0	999	1	1	1	1	1	4	1	2	0	99	5	3	3	4	0	0	0
420	4	2	18	2	1	1	999	2	4	1	0	99							1	99	3	3	3	2	2	1	8		1	1	0	999	1	1	1	1	1	3	1	1	0	99	2	2	3	3	0	0	0
421	4	2	18	2	1	1	999	1	1	5	0	99							1	99	3	3	3	3	2	1	3		1	1	0	999	1	1	1	1	1	1	1	1	0	99	2	3	2	2	0	0	0
422	4	1	17	1	1	1	999	2	5	1	0	99							1	99	3	3	3	3	1	1	5	10000	0	2	1	2	1	1	1	1	1	3	1	2	1	1	1	2	3	4	0	0	0
423	4	2	16	1	2	1	999	2	5	1	0	99							1	99	3	3	3	2	1	1	7		1	1	0	999	1	1	1	1	1	4	1	3	0	99	2	3	2	4	2	0	0
424	4	1	16	1	2	1	999	2	5	1	0	99							1	99	3	3	3	3	1	1	6		1	1	1	20	1	1	1	1	1	3	1	3	0	99	7	2	2	1	1	0	0
425	4	2	16	1	2	1	999	2	5	1	0	99							1	99	3	3	3	3	2	1	5		1	1	1	1	1	1	1	1	1	3	1	3	0	99	2	3	4	4	1	1	0
426	4	1	16	1	2	1	999	2	5	1	0	99							1	99	3	3	3	3	1	1	5	40000	0	3	1	5	1	1	1	2	1	5	1	3	0	99	7	3	4	4	0	1	0
427	4	2	16	1	2	1	999	2	5	1	0	99							1	99	3	3	3	3	1	1	4		1	1	0	999	1	1	1	1	1	4	1	2	0	99	7	2	2	2	1	1	0
428	4	2	18	2	2	1	999	2	5	1	0	99							1	99	3	3	3	3	2	1	6	5000	0	2	1	1	1	1	1	1	1	3	1	1	0	99	2	3	2	4	1	4	0
429	4	1	17	1	2	1	999	2	5	1	0	99							1	99	3	3	3	3	2	1	5		1	1	0	999	1	1	1	1	1	5	1	4	0	99	2	3	4	4	1	1	0
430	4	1	18	2	2	1	999	2	5	1	0	99							1	99	3	3	3	3	1	3	2		1	1	1	3	1	1	1	1	1	1	1	1	0	99	2	3	4	4	0	0	0
431	4	1	17	1	2	1	999	2	4	1	0	99							1	99	3	3	3	3	1	1	7	1500	0	2	0	999	1	1	1	1	1	1	0	99	0	99	2	3	4	4	4	1	0
432	4	2	23	3	2	1	999	2	5	3	1	1	250	7500	2	250			1	99	3	3	3	3	1	1	4		1	1	0	999	1	1	1	1	1	1	0	99	0	99	2	3	1	3	1	1	0
433	4	2	18	2	2	1	999	2	5	1	0	99							1	99	3	3	3	3	1	5	6		1	1	0	999	1	1	1	1	1	2	1	1	1	1	5	3	4	4	0	0	0
434	4	1	17	1	2	1	999	2	1	5	0	99							1	99	3	3	3	2	2	5	6		1	1	1	1	1	1	1	1	1	2	1	1	1	1	1	2	3	3	0	1	0
435	4	1	15	1	2	1	999	2	2	1	0	99							1	99	3	3	2	2	2	1	4		1	1	0	999	1	1	1	1	1	2	1	2	0	99	2	3	2	4	1	1	0
436	4	2	17	1	2	1	999	2	5	1	0	99							1	99	3	3	3	3	2	4	4		1	1	0	999	1	1	1	1	1	1	1	1	0	99	7	2	4	3	0	1	0
437	4	1	18	2	2	1	999	2	5	1	0	99							1	99	3	3	3	3	2	1	4		1	1	1	4	1	1	1	2	1	4	1	4	0	99	3	3	4	4	1	1	0
438	4	1	21	2	2	1	999	2	6	1	1	1	300	9000	3	200	100		1	99	3	3	3	3	1	1	4	20000	0	2	1	10	1	1	1	2	1	4	1	2	1	2	2	3	4	4	1	1	0
439	4	2	17	1	2	1	999	2	4	1	0	99							1	99	3	3	3	3	1	1	7	5600	0	2	1	2	1	1	1	1	1	2	1	2	0	99	7	3	4	4	0	0	0
440	4	2	16	1	2	1	999	2	4	1	0	99							1	99	3	3	3	3	2	1	5	20000	0	2	0	999	1	1	1	2	1	4	1	2	1	1	7	3	2	4	1	1	0
441	4	2	16	1	2	1	999	2	5	1	0	99							1	99	3	3	3	3	1	1	4		1	1	0	999	1	1	1	1	1	3	1	2	0	99	7	2	2	2	1	1	0
442	4	2	20	2	2	1	999	2	1	3	1	1	250	7500	2	250			1	99	3	3	3	3	1	1	4		1	1	0	999	1	1	1	1	1	3	1	2	0	99	7	2	2	2	1	1	0
443	4	2	16	1	2	1	999	2	5	1	0	99							1	99	3	3	3	3	1	1	6		1	1	1	4	1	2	1	2	1	4	1	3	1	1	7	2	2	2	1	1	0
444	4	2	16	1	2	1	999	2	5	1	0	99							1	99	3	3	3	3	1	1	5		1	1	1	2	1	1	1	1	1	4	1	2	0	99	7	2	3	2	0	0	0
445	4	2	16	1	2	1	999	2	5	1	0	99							1	99	3	3	3	3	1	1	5		1	1	1	3	1	2	1	1	1	4	1	2	1	1	2	2	3	2	0	0	0
446	4	1	15	1	2	1	999	2	3	1	0	99							1	99	3	3	3	3	1	1	4		1	1	1	10	1	1	1	1	1	4	1	3	1	2	2	3	2	2	4	0	0
447	4	2	17	1	2	1	999	2	4	1	0	99							1	99	3	3	3	3	1	1	5	9000	0	2	0	999	1	1	1	1	1	3	1	3	0	99	2	3	4	4	1	1	0
448	4	2	17	1	2	1	999	2	4	1	0	99							1	99	3	3	3	3	1	1	4		1	1	0	999	1	1	1	1	1	2	0	99	0	99	2	3	4	4	0	0	0
449	4	2	16	1	2	1	999	2	4	1	0	99							1	99	3	3	3	3	1	1	3		1	1	0	999	1	1	1	1	1	3	1	1	1	1	2	3	4	4	0	0	0
450	4	2	17	1	2	1	999	2	4	1	0	99							1	99	3	3	3	3	1	1	4	20000	0	2	0	999	1	1	1	2	1	3	1	2	0	99	2	3	4	4	0	0	0
451	3	1	15	1	2	1	999	2	1	5	0	99							1	99	3	3	2	2	1	2	4	6000	0	2	1	2	1	1	1	1	1	1	1	1	0	99	3	2	3	3	1	1	0
452	3	1	16	1	2	1	999	2	4	1	0	99							1	99	3	3	3	3	2	1	4	12000	0	2	1	4	1	2	1	3	1	6	1	4	1	1	1	3	4	4	0	0	0
453	3	1	24	3	2	1	999	2	5	1	1	1	600	18000	4	300	200	100	1	99	3	3	3	3	1	1	4	20000	0	2	1	2	1	1	1	1	1	4	1	3	1	1	3	2	3	2	1	1	0
454	3	2	19	2	2	1	999	2	5	1	0	99							1	99	3	3	3	3	1	1	4	20000	0	2	1	2	1	1	1	1	1	4	1	3	1	1	7	3	3	2	1	1	0
455	3	1	24	3	2	1	999	2	1	3	1	1	325	9750	3	325			1	99	3	3	1	1	2	1	7		1	1	1	1	1	1	1	1	1	1	1	1	0	99	2	3	4	4	1	1	0
456	3	1	19	2	2	1	999	2	4	3	1	1	300	9000	3	300			1	99	3	3	3	3	1	1	4		1	1	0	999	1	1	1	1	1	4	1	2	0	99	7	2	2	2	0	0	0
457	3	1	15	1	2	1	999	2	2	3	1	1	300	9000	3	300			1	99	3	3	2	2	2	1	5		1	1	1	4	1	3	1	1	1	5	1	3	1	1	7	2	3	4	1	1	0
458	3	1	15	1	2	1	999	2	2	3	1	1	250	7500	2	250			1	99	3	3	3	3	1	5	4		1	1	0	999	1	1	1	1	1	1	0	99	0	99	1	2	3	3	3	0	1
459	3	1	15	1	2	1	999	2	4	1	0	99							1	99	3	3	3	3	1	5	3		1	1	0	999	1	1	1	1	1	1	0	99	0	99	1	2	3	3	0	1	0
460	3	1	18	2	2	1	999	2	4	5	0	99							1	99	3	3	3	3	1	1	6		1	1	1	5	1	1	1	2	1	6	1	3	1	1	7	2	3	2	0	1	0
461	4	1	22	3	2	1	999	2	3	3	1	1	300	9000	3	300			1	99	3	3	3	2	1	1	4		1	1	1	3	1	1	1	1	1	1	1	2	0	99	3	2	4	4	1	1	0
462	4	2	20	2	2	2	18	2	2	3	1	1	100	3000	1	100			1	99	3	3	3	3	1	5	5	6000	0	2	1	2	1	1	1	1	1	1	1	1	0	99	2	3	4	4	3	3	0
463	4	2	22	3	2	1	999	2	6	1	0	99							1	99	3	3	3	3	1	1	5		1	1	1	11	1	1	1	1	1	4	1	4	0	99	7	2	4	4	0	1	0
464	4	1	24	3	2	1	999	2	5	3	1	1	300	9000	3	300			1	99	3	3	3	3	1	1	5	20000	0	2	1	13	1	2	1	1	1	4	1	4	1	2	3	3	4	4	0	0	0
465	4	2	19	2	2	1	999	2	4	1	0	99							1	99	3	3	3	3	1	1	4		1	1	0	999	1	1	1	1	1	3	1	1	0	99	2	3	4	4	0	0	0
466	4	2	18	2	2	1	999	2	4	1	0	99							1	99	3	3	3	3	1	1	4		1	1	0	999	1	1	1	1	1	3	1	2	0	99	2	3	4	4	0	0	0
467	4	2	16	1	2	1	999	2	4	1	0	99							1	99	3	3	3	3	1	1	3		1	1	0	999	1	1	1	1	1	1	0	99	0	99	2	3	4	4	0	0	0
468	4	2	15	1	2	1	999	2	4	1	0	99							1	99	3	3	3	3	1	1	7		1	1	0	999	1	1	1	1	1	2	0	99	0	99	2	3	4	4	0	0	0
469	4	2	19	2	2	1	999	2	4	1	0	99							1	99	3	3	3	3	1	1	6		1	1	0	999	1	1	1	1	1	3	0	99	0	99	2	3	4	4	0	0	0
470	4	2	17	1	2	1	999	2	4	1	0	99							1	99	3	3	3	3	1	2	4		1	1	0	999	1	1	1	1	1	4	1	1	1	1	7	1	4	4	0	0	0
471	4	2	16	1	2	1	999	2	5	1	0	99							1	99	3	3	3	3	1	1	6	30000	0	2	0	999	1	1	1	1	1	6	1	4	1	2	2	3	4	4	0	3	0
472	4	1	15	1	2	1	999	2	4	1	0	99							1	99	3	3	3	3	1	1	4		1	1	1	3	1	1	1	2	1	4	1	1	1	3	1	3	4	1	0	1	0
473	4	1	15	1	2	1	999	2	3	1	0	99							1	99	3	3	3	3	2	1	5		1	1	0	999	1	1	1	1	1	1	1	2	0	99	2	3	3	4	1	1	0
474	4	1	18	2	2	1	999	2	3	1	0	99							1	99	3	3	3	3	2	1	5		1	1	0	999	1	1	1	1	1	1	1	2	0	99	2	3	3	4	1	1	0
475	4	2	17	1	2	1	999	2	4	1	0	99							1	99	3	3	3	3	1	1	12		1	1	0	999	1	1	1	1	1	6	1	2	1	1	7	3	4	4	1	1	0
476	4	2	16	1	2	1	999	2	4	1	0	99							1	99	3	3	3	3	1	1	4		1	1	0	999	1	1	1	1	1	4	1	2	1	1	2	3	4	4	0	0	0
477	4	2	20	2	2	1	999	2	6	1	0	99							1	99	3	3	3	3	2	1	4	6000	0	2	1	4	1	1	1	1	1	4	1	2	1	1	7	3	4	3	1	1	0
478	4	2	15	1	2	1	999	2	5	1	0	99							1	99	3	3	3	3	2	1	5	10000	0	2	1	3	1	1	1	1	1	3	1	3	0	99	7	3	4	3	1	1	0
479	4	2	16	1	2	1	999	2	4	1	0	99							1	99	3	3	3	3	2	1	5		1	1	1	1	1	1	1	1	1	1	1	1	0	99	2	3	3	4	1	0	0
480	4	2	17	1	2	1	999	2	4	1	0	99							1	99	3	3	3	3	1	4	4		1	1	0	999	1	1	1	1	1	2	1	1	0	99	7	2	4	4	0	0	0
481	4	2	16	1	2	1	999	2	4	1	0	99							1	99	3	3	3	3	1	1	3		1	1	0	999	1	1	1	1	1	3	1	2	1	1	2	3	4	4	0	0	0
482	4	2	17	1	2	1	999	2	4	1	0	99							1	99	3	3	3	3	1	1	5		1	1	0	999	1	1	1	1	1	4	1	2	1	1	2	3	4	4	0	0	0
483	4	2	15	1	2	1	999	2	3	1	0	99							1	99	3	3	3	3	2	1	7	30000	0	2	1	2	1	1	1	1	1	4	1	1	1	1	2	3	4	2	0	0	0
484	4	2	15	1	2	1	999	2	3	1	0	99							1	99	3	3	3	3	2	1	6		1	1	0	999	1	1	1	1	1	3	1	2	1	1	2	3	3	2	1	0	0
485	4	2	19	2	2	1	999	2	6	1	0	99							1	99	3	3	3	3	2	1	6		1	1	0	999	1	1	1	1	1	2	1	3	0	99	2	3	2	3	1	1	0
486	4	2	15	1	2	1	999	2	3	1	0	99							1	99	3	3	3	3	2	1	6		1	1	1	2	1	1	1	1	1	4	1	1	1	1	1	3	4	2	0	0	0
487	4	1	17	1	2	1	999	2	4	1	0	99							1	99	3	3	3	3	1	1	4		1	1	0	999	1	1	1	1	1	3	1	1	1	1	2	3	4	4	0	0	0
488	4	2	17	1	2	1	999	2	5	1	0	99							1	99	3	3	3	3	1	1	6		1	1	0	999	1	1	1	1	1	5	1	3	1	1	3	3	4	4	0	0	0
489	3	1	18	2	2	1	999	1	1	3	1	1	250	7500	2	250			1	99	3	3	3	3	1	5	3		1	1	0	999	1	1	1	2	1	2	1	1	1	1	7	2	4	4	0	0	0
490	4	1	17	1	2	1	999	1	1	3	1	1	250	7500	2	150		100	1	99	3	3	3	3	1	1	5		1	1	0	999	1	1	1	1	1	2	1	1	1	1	2	3	4	4	0	0	0
491	4	2	16	1	2	1	999	2	4	1	0	99							1	99	3	3	3	3	1	1	12		1	1	0	999	1	1	1	1	1	6	1	2	0	99	3	3	4	4	1	1	0
492	4	1	18	2	1	1	999	2	4	1	0	99							1	99	3	3	3	3	1	1	4		1	1	0	999	1	1	1	1	1	2	1	1	0	99	7	2	4	4	1	1	0
493	4	2	18	2	2	1	999	1	5	1	0	99							1	99	3	3	3	3	1	1	4		1	1	0	999	1	1	1	2	1	2	1	3	1	1	2	3	4	4	1	0	0
494	4	2	18	2	2	1	999	1	5	1	0	99							1	99	3	3	3	3	2	1	7		1	1	1	7	1	1	1	2	1	6	1	3	1	2	2	3	4	4	1	0	0
495	4	2	17	1	2	1	999	2	5	1	0	99							1	99	3	3	3	3	1	1	4		1	1	0	999	1	1	1	1	1	4	1	2	1	1	2	2	4	4	0	0	0
496	4	2	17	1	2	1	999	2	5	1	0	99							1	99	3	3	3	3	1	4	4		1	1	1	1	1	1	1	1	1	4	1	2	1	1	2	3	3	3	1	0	0
497	4	2	19	2	2	1	999	2	5	1	0	99							0	3	3	3	3	3	1	1	7		1	1	0	999	1	1	1	1	1	1	1	1	0	99	2	2	2	4	1	1	0
498	4	2	18	2	2	1	999	1	5	1	0	99							1	99	3	3	3	3	1	5	5	30000	0	2	0	999	1	1	1	1	1	4	1	1	0	99	2	3	4	4	1	0	0
499	4	2	17	1	2	1	999	1	5	1	0	99							1	99	3	3	3	3	2	5	5	50000	0	3	1	10	1	3	1	1	1	5	1	3	1	2	4	3	4	2	0	0	0
500	4	2	19	2	2	1	999	2	5	1	0	99							0	2	3	3	3	3	1	5	2		1	1	0	999	1	1	1	1	1	2	0	99	0	99	1	3	3	3	1	1	0
501	4	2	18	2	2	1	999	1	5	1	0	99							1	99	3	3	3	3	1	4	5		1	1	1	1	1	1	1	1	1	5	1	2	1	1	3	2	3	2	0	1	0
502	4	2	19	2	2	1	999	2	1	3	0	99							1	99	3	3	3	3	1	1	4	1000	0	2	1	2	1	1	1	1	1	1	1	1	0	99	2	3	4	4	1	0	0
503	4	1	23	3	2	1	999	2	1	3	1	1	300	9000	3	300			1	99	3	3	3	3	1	1	4	3000	0	2	1	2	1	1	1	1	1	1	1	1	0	99	1	3	4	4	0	0	0
504	4	1	15	1	2	1	999	2	3	1	0	99							1	99	3	3	2	2	1	1	5		1	1	0	999	1	1	1	1	1	1	1	2	0	99	2	3	3	4	1	1	0
505	4	1	20	2	2	1	999	2	4	1	0	99							1	99	3	3	3	3	1	1	5	2000	0	2	1	1	1	1	1	1	1	1	1	1	0	99	2	3	4	4	0	0	0
506	4	2	24	3	2	1	999	2	5	3	1	1	300	9000	3	300			1	99	3	3	3	3	1	1	8		1	1	0	999	1	1	1	1	1	4	1	2	1	1	2	3	4	4	1	0	0
507	4	1	24	3	2	1	999	2	5	3	1	1	300	9000	3	300			1	99	3	3	3	3	1	1	4		1	1	1	2	1	1	1	1	1	3	1	2	0	99	1	3	4	4	1	1	0
508	4	2	18	2	2	1	999	2	5	1	0	99							1	99	3	3	3	3	1	1	4		1	1	1	1	1	1	1	1	1	3	1	2	0	99	7	2	3	2	0	1	0
509	4	2	20	2	2	1	999	2	5	3	1	1	300	9000	3	300			1	99	3	3	3	3	1	2	4	10000	0	2	1	1	1	1	1	1	1	2	1	1	0	99	7	2	3	3	1	1	0
510	4	2	24	3	2	1	999	2	1	5	0	99							1	99	2	3	2	2	2	1	5		1	1	1	3	1	1	1	1	1	2	1	1	0	99	2	3	3	4	0	1	0
511	4	1	20	2	2	1	999	2	1	3	0	99							1	99	3	3	3	3	1	1	5	2500	0	2	1	1	1	1	1	1	1	1	1	1	0	99	1	2	2	4	0	0	0
512	3	1	19	2	1	1	999	1	4	1	0	99							1	99	3	3	3	3	2	2	3	9000	0	2	0	999	1	1	1	2	1	5	1	1	1	1	2	2	2	2	1	1	0
513	3	1	16	1	1	1	999	1	4	1	0	99							1	99	3	3	3	3	2	2	6	30000	0	2	0	999	1	2	1	2	1	6	1	2	1	1	2	3	2	3	1	1	0
514	3	1	16	1	1	1	999	1	4	1	0	99							1	99	2	3	2	2	2	5	3	10000	0	2	1	1	1	2	1	4	1	2	1	2	1	2	7	3	4	3	1	1	0
515	3	2	16	1	2	1	999	1	4	1	0	99							1	99	3	3	3	3	1	1	4		1	1	1	1	1	1	1	1	1	4	1	2	0	99	2	2	2	2	1	1	0
516	3	2	16	1	2	1	999	1	4	1	0	99							1	99	3	3	3	3	1	5	9		1	1	0	999	1	3	1	5	1	1	1	6	1	4	5	2	2	2	0	1	0
517	3	2	16	1	2	1	999	1	4	1	0	99							1	99	3	3	3	3	2	5	4		1	1	1	1	1	1	1	1	1	3	0	99	0	99	7	2	2	2	1	1	0
518	3	1	18	2	1	1	999	2	4	1	0	99							1	99	2	3	3	2	1	1	11		1	1	0	999	1	1	1	1	1	7	1	2	0	99	2	2	4	2	1	1	0
519	3	1	19	2	1	1	999	2	4	3	1	1	310	9300	3	310			1	99	3	3	3	3	1	1	8	20000	0	2	0	999	1	1	1	1	1	2	1	2	0	99	1	3	4	4	0	0	0
520	3	1	20	2	1	1	999	2	4	3	1	1	295	8850	3	295			1	99	3	3	3	3	2	4	6		1	1	1	1	1	1	1	1	1	6	1	3	0	99	5	2	4	4	1	1	0
521	3	1	15	1	1	1	999	1	3	1	0	99							0	2	3	3	3	3	2	4	5	2000	0	2	0	999	1	1	1	1	1	4	1	2	0	99	2	3	2	2	1	1	0
522	3	1	17	1	1	1	999	2	2	3	1	1	300	9000	3	100	200		0	2	3	3	3	3	2	4	6	9000	0	2	1	1	1	2	1	1	1	5	1	3	1	1	1	2	3	3	1	1	0
523	3	1	23	3	1	1	999	2	2	1	1	1	310	9300	3	110	200		1	99	3	3	3	3	1	1	4		1	1	0	999	1	1	1	1	1	2	1	2	0	99	2	2	3	4	0	0	0
524	3	1	23	3	1	1	999	2	4	2	1	1	350	10500	3	150	200		1	99	2	2	2	2	1	1	4		1	1	0	999	1	1	1	1	1	1	1	1	0	99	7	1	1	3	1	1	0
525	1	1	24	3	1	1	999	2	1	5	0	99							1	99	3	3	2	3	1	1	5	10000	0	2	1	5	1	1	1	1	1	1	1	1	1	1	3	3	4	4	1	1	1
526	1	1	20	2	1	1	999	2	4	1	0	99							0	1	2	2	2	2	1	2	3	9000	0	2	1	1	1	1	1	1	1	3	1	2	0	99	2	2	3	4	1	1	0
527	1	1	24	3	1	1	999	2	6	5	0	99							1	99	3	3	3	3	1	1	5	10000	0	2	0	999	1	1	1	1	1	3	1	2	1	1	2	3	4	4	1	1	0
528	1	1	15	1	1	1	999	2	3	1	0	99							1	99	3	3	3	3	1	1	6		1	1	1	6	1	1	1	2	1	6	0	99	1	1	1	3	4	4	1	1	0
529	1	1	15	1	1	1	999	2	3	1	0	99							1	99	3	3	3	3	1	2	4		1	1	1	7	1	1	1	1	1	4	1	3	0	99	3	2	4	3	0	0	0
530	3	1	24	3	1	2	25	2	2	3	1	1	300	9000	3	100	150	50	1	99	3	3	2	2	1	2	4		1	1	0	999	1	1	1	1	1	6	1	3	1	2	7	2	3	4	1	0	0
531	1	1	15	1	1	1	999	2	1	3	1	1	250	7500	2	200	50	#NULL!	1	99	1	1	1	1	1	1	6	5000	0	2	1	11	1	1	1	1	1	4	1	3	0	99	2	1	3	2	1	1	1
532	4	2	20	2	1	1	999	2	4	1	0	99							0	1	3	3	3	3	1	2	6		1	1	0	999	1	1	1	1	1	2	1	2	0	99	2	3	4	4	0	1	0
533	4	2	17	1	1	1	999	2	5	1	0	99							0	1	3	3	3	3	1	2	8	6000	0	2	0	999	1	1	1	2	1	7	1	3	1	3	3	3	4	4	1	1	0
534	3	1	20	2	1	2	20	1	4	1	0	99							1	99	3	3	3	3	2	4	3		1	1	0	999	1	1	1	2	1	3	1	3	0	99	2	2	2	1	0	0	1
535	3	1	19	2	1	1	999	1	4	1	0	99							1	99	3	3	3	3	1	1	7		1	1	1	1	1	1	1	1	1	7	1	2	1	1	2	2	3	3	1	1	0
536	3	2	18	2	1	1	999	1	4	1	0	99							1	99	3	3	3	3	2	1	5	19000	0	2	1	4	1	1	1	1	1	4	1	3	0	99	7	3	4	4	1	1	0
537	1	1	15	1	2	1	999	2	4	1	0	99							1	99	3	3	3	3	2	1	3	8000	0	2	1	2	1	2	1	1	1	4	1	3	1	1	7	3	4	4	0	0	0
538	4	1	19	2	1	1	999	2	4	1	0	99							1	99	3	3	3	3	2	1	3		1	1	1	2	1	1	1	1	1	3	1	2	0	99	1	3	4	4	0	0	0
539	3	1	19	2	2	1	999	1	4	1	0	99							1	99	3	3	3	3	2	4	4	7000	0	2	0	999	1	1	1	1	1	2	0	99	0	99	2	3	4	4	1	1	0
540	3	1	17	1	2	1	999	1	4	1	0	99							0	1	3	3	3	3	2	4	2	9000	0	2	0	999	1	1	1	1	1	1	1	1	0	99	2	3	4	4	1	1	0
541	1	1	18	2	1	1	999	1	4	1	0	99							0	1	3	3	3	3	2	1	2	6000	0	2	0	999	1	1	1	1	1	1	1	1	0	99	2	3	4	4	0	0	0
542	3	2	18	2	1	1	999	1	4	1	0	99							1	99	3	3	3	3	2	2	3	8000	0	2	0	999	1	1	1	1	1	4	1	2	0	99	2	3	4	4	1	1	0
543	3	1	15	1	1	1	999	2	4	1	0	99							1	99	3	3	3	3	2	1	4	30000	0	2	1	200	1	1	1	1	1	1	0	99	0	99	2	3	4	4	0	0	0
544	3	2	18	2	1	1	999	1	4	1	0	99							1	99	3	3	3	3	2	1	4	5000	0	2	0	999	1	1	1	2	1	3	1	2	0	99	2	3	2	4	0	1	0
545	3	1	16	1	1	1	999	2	4	1	0	99							1	99	3	3	3	2	1	1	5		1	1	0	999	1	1	1	1	1	2	1	2	0	99	2	3	3	4	0	0	0
546	1	1	18	2	1	1	999	2	4	1	0	99							1	99	3	3	3	3	2	1	4	10000	0	2	1	2	1	1	1	2	1	2	1	3	0	99	2	3	4	4	0	0	0
547	1	1	16	1	1	1	999	2	4	1	0	99							1	99	3	3	3	3	2	5	4	10000	0	2	1	2	1	2	1	3	1	2	1	4	1	1	7	1	3	3	1	1	0
548	4	1	18	2	1	1	999	1	4	1	0	99							1	99	3	3	3	3	2	5	4	40000	0	3	0	999	1	1	1	2	1	7	1	3	1	1	2	3	4	4	1	1	0
549	4	2	17	1	1	1	999	2	4	1	0	99							1	99	3	3	3	3	1	1	4		1	1	0	999	1	1	1	1	1	4	1	2	1	1	7	2	3	2	1	1	0
550	4	2	18	2	1	1	999	1	4	1	0	99							1	99	3	3	3	3	2	1	3		1	1	0	999	1	1	1	1	1	3	1	2	0	99	2	3	4	4	0	0	0
551	4	1	17	1	1	1	999	2	4	1	0	99							0	1	3	3	3	3	1	1	3		1	1	0	999	1	1	1	1	1	2	1	2	0	99	2	2	2	4	0	0	0
552	4	1	19	2	1	1	999	2	4	1	0	99							1	99	3	3	3	3	2	1	6	9000	0	2	0	999	1	1	1	1	1	5	1	2	1	1	2	3	3	3	0	0	0
553	4	1	17	1	1	1	999	2	4	1	0	99							1	99	3	3	3	3	2	1	3		1	1	0	999	1	1	1	1	1	3	1	2	0	99	2	3	4	4	1	1	0
554	4	1	19	2	2	1	999	2	4	5	0	99							1	99	3	3	3	3	1	1	6	50000	0	3	1	7	1	1	1	1	1	5	1	1	1	1	1	3	4	4	1	1	0
555	4	1	22	3	1	1	999	2	1	3	1	1	300	9000	3	200	100		1	99	3	3	3	3	2	1	7		1	1	1	1	1	1	1	1	1	7	1	2	1	1	1	2	3	2	1	1	0
556	4	1	21	2	1	1	999	2	4	5	0	99							1	99	3	3	3	3	1	1	5		1	1	1	1	1	1	1	1	1	3	1	2	0	99	2	3	2	3	1	1	0
557	4	1	18	2	2	1	999	2	4	5	0	99							1	99	3	3	3	3	2	1	4		1	1	1	1	1	1	1	1	1	3	1	2	0	99	1	2	4	3	1	1	0
558	4	2	20	2	1	1	999	2	5	3	1	1	300	9000	3	200	100		1	99	3	3	3	3	1	1	9		1	1	1	1	1	1	1	1	1	8	1	1	1	1	6	2	2	4	1	1	0
559	4	2	19	2	1	1	999	2	4	3	1	1	150	4500	2	150	100		1	99	3	3	3	3	2	1	4		1	1	1	2	1	1	1	1	1	3	1	1	1	1	2	2	3	2	1	1	0
560	4	2	21	2	1	1	999	2	5	3	1	1	300	9000	3		300		1	99	3	3	3	3	1	1	5		1	1	1	3	1	1	1	1	1	3	1	2	0	99	2	2	2	3	1	1	0
561	4	2	20	2	1	1	999	2	4	3	1	1	300	9000	3		300		1	99	3	3	3	3	1	1	6		1	1	1	2	1	1	1	1	1	4	1	1	1	1	2	2	4	2	1	1	0
562	4	2	19	2	2	1	999	2	4	3	1	1	300	9000	3		300		1	99	3	3	3	3	1	1	8		1	1	1	2	1	1	1	1	1	7	1	1	1	1	2	2	3	2	1	1	0
563	4	2	15	1	1	1	999	2	3	1	0	99							0	2	3	3	3	3	1	1	4		1	1	0	999	1	1	1	1	1	6	1	2	0	99	1	3	4	4	0	1	0
564	4	1	19	2	1	1	999	2	4	1	0	99							1	99	3	3	3	3	2	1	5		1	1	1	2	1	1	1	1	1	4	1	2	1	1	7	2	3	4	1	1	0
565	4	2	21	2	2	1	999	1	4	1	0	99							0	2	3	3	3	3	2	1	4		1	1	0	999	1	1	1	1	1	3	1	1	0	99	2	3	4	4	0	0	0
566	4	2	16	1	2	1	999	2	4	1	0	99							1	99	3	3	3	3	2	1	6		1	1	0	999	1	1	1	1	1	4	1	2	0	99	3	3	3	2	1	1	0
567	4	2	18	2	2	1	999	1	4	1	0	99							0	1	3	3	3	3	2	1	4		1	1	0	999	1	1	1	1	1	4	1	2	1	1	2	2	4	4	0	0	0
568	4	2	18	2	2	1	999	1	4	1	0	99							0	1	3	3	3	3	2	1	6		1	1	0	999	1	1	1	1	1	6	1	2	0	99	2	3	4	4	0	0	0
569	4	2	19	2	1	1	999	1	4	1	0	99							1	99	3	3	3	3	2	4	2		1	1	0	999	1	1	1	1	1	2	1	1	1	1	3	3	4	4	0	0	0
570	4	2	18	2	1	1	999	1	4	1	0	99							1	99	3	3	3	3	2	2	3		1	1	0	999	1	1	1	1	1	3	1	1	0	99	3	2	4	4	0	0	0
571	4	2	19	2	1	1	999	1	4	1	0	99							0	1	3	3	3	3	2	1	4		1	1	0	999	1	1	1	1	1	4	1	2	1	1	2	2	4	4	0	0	0
572	4	1	18	2	1	1	999	2	4	1	0	99							0	1	3	3	3	3	2	4	4	7000	0	2	0	999	1	1	1	1	1	1	1	1	0	99	2	3	4	4	1	1	0
573	4	2	20	2	1	1	999	1	4	1	0	99							0	2	3	3	3	3	2	3	3	5000	0	2	0	999	1	1	1	1	1	1	1	1	0	99	4	1	1	4	0	0	0
574	4	1	21	2	1	1	999	1	4	1	0	99							0	2	3	3	3	3	2	4	2	8000	0	2	0	999	1	1	1	1	1	1	1	2	0	99	2	3	4	4	1	1	0
575	4	2	18	2	1	1	999	1	4	1	0	99							1	99	3	3	3	3	2	1	5	10000	0	2	1	1	1	1	1	2	1	3	1	2	1	1	7	2	4	4	1	1	0
576	4	2	18	2	1	1	999	2	4	1	0	99							1	99	3	3	3	3	2	2	4		1	1	1	1	1	1	1	1	1	4	1	1	0	99	7	3	4	4	0	0	0
577	4	2	15	1	1	1	999	2	4	1	0	99							1	99	3	3	3	3	1	5	8		1	1	0	999	1	1	1	1	1	4	1	2	1	1	7	3	4	4	1	1	0
578	4	1	17	1	1	1	999	2	5	1	0	99							0	2	3	3	3	3	2	1	4		1	1	0	999	1	1	1	1	1	3	1	2	0	99	2	2	3	3	1	1	0
579	4	2	15	1	1	1	999	2	3	1	0	99							0	2	3	3	3	3	1	4	4	2000	0	2	0	999	1	1	1	1	1	4	0	99	0	99	2	2	1	3	0	0	0
580	4	1	18	2	1	1	999	1	4	1	0	99							0	2	3	3	3	3	2	1	4	9000	0	2	0	999	1	1	1	1	1	4	1	2	0	99	2	3	4	4	0	0	0
581	4	1	18	2	1	1	999	2	4	1	0	99							0	2	3	3	3	3	1	1	5		1	1	1	1	1	1	1	1	1	4	1	2	0	99	1	3	4	4	1	1	0
582	4	2	15	1	1	1	999	2	3	1	0	99							0	2	3	3	3	3	1	1	3	3000	0	2	0	999	1	1	1	1	1	1	0	99	0	99	2	3	4	4	1	1	0
583	4	2	16	1	1	1	999	2	4	1	0	99							1	99	3	3	3	3	1	1	5		1	1	0	999	1	1	1	1	1	2	1	2	0	99	2	3	4	4	0	1	0
584	4	2	17	1	1	1	999	1	4	1	0	99							1	99	3	3	3	3	2	4	5	8000	0	2	0	999	1	1	1	1	1	5	1	2	0	99	7	2	1	2	1	1	1
585	4	1	18	2	1	1	999	1	4	1	0	99							1	99	3	3	3	3	2	1	4		1	1	0	999	1	1	1	1	1	2	0	99	0	99	2	3	4	4	0	0	0
586	4	2	19	2	1	1	999	2	4	1	0	99							1	99	3	3	3	3	1	1	8		1	1	0	999	1	1	1	1	1	5	1	2	1	1	2	2	3	2	0	1	0
587	4	1	19	2	1	1	999	2	5	1	0	99							1	99	3	3	3	3	1	2	7		1	1	0	999	1	2	1	2	1	5	1	4	1	1	2	3	4	4	1	1	0
588	4	2	22	3	2	1	999	2	4	3	1	1	250	7500	2			250	1	99	3	3	3	3	2	1	4	50000	0	3	1	2	1	2	1	2	1	2	1	5	1	3	1	2	2	3	3	4	1
589	4	1	16	1	2	1	999	1	4	1	0	99							1	99	3	3	3	3	2	4	6	20000	0	2	0	999	1	2	1	3	1	4	1	3	0	99	7	3	2	2	1	1	0
590	4	1	18	2	2	1	999	2	4	1	0	99							1	99	2	2	2	2	1	4	3	8000	0	2	0	999	1	1	1	1	1	2	1	1	1	1	2	3	2	4	0	1	0
591	4	2	16	1	2	1	999	1	4	1	0	99							1	99	3	3	3	3	2	1	4	5000	0	2	1	3	1	1	1	3	1	6	1	3	1	1	2	3	1	3	0	1	0
592	4	2	17	1	2	1	999	1	4	1	0	99							0	2	3	3	3	3	2	1	4		1	1	0	999	1	1	1	1	1	4	1	3	0	99	2	3	4	4	0	1	0
593	4	1	16	1	2	1	999	2	4	1	0	99							1	99	3	3	3	3	2	1	4	7500	0	2	0	999	1	1	1	2	1	4	1	1	1	1	2	3	4	4	1	1	0
594	4	2	17	1	2	1	999	2	4	1	0	99							1	99	3	3	3	3	2	5	5		1	1	1	6	1	2	1	2	1	3	1	2	1	1	7	2	2	2	1	1	0
595	4	1	16	1	1	1	999	1	4	1	0	99							1	99	3	3	3	3	1	1	4	9000	0	2	0	999	1	1	1	1	1	3	1	2	1	1	1	3	4	4	0	0	0
596	4	1	15	1	1	1	999	2	4	1	0	99							1	99	1	1	2	2	1	1	6		1	1	1	1	1	1	1	1	1	4	1	3	1	1	1	2	4	2	1	1	0
597	4	1	16	1	1	1	999	1	4	1	0	99							1	99	3	3	3	3	2	1	6		1	1	0	999	1	1	1	1	1	2	1	1	0	99	1	3	4	4	0	0	0
598	4	1	15	1	1	1	999	2	4	1	0	99							0	1	2	3	2	2	1	1	6	5000	0	2	0	999	1	1	1	1	1	5	1	2	0	99	2	2	3	2	0	0	0
599	4	1	15	1	1	1	999	2	4	1	0	99							1	99	3	3	3	3	1	1	4		1	1	0	999	1	1	1	1	1	4	1	3	1	1	1	3	4	4	0	1	0
600	4	1	19	2	1	1	999	1	4	1	0	99							1	99	3	3	3	3	2	1	6		1	1	1	2	1	1	1	1	1	5	1	1	1	1	2	3	4	4	0	0	0
601	4	2	17	1	1	1	999	2	4	1	0	99							1	99	3	3	3	3	2	1	5		1	1	1	6	1	1	1	2	1	5	1	2	0	99	7	3	2	2	1	1	0
602	4	2	18	2	1	1	999	2	4	1	0	99							1	99	3	3	3	3	1	1	6		1	1	1	2	1	2	1	1	1	5	1	2	1	1	7	2	2	2	1	1	1
603	4	2	16	1	2	1	999	1	4	1	0	99							1	99	3	3	3	3	2	1	4		1	1	1	2	1	1	1	1	1	2	1	2	0	99	1	3	4	4	1	1	0
604	4	2	17	1	1	1	999	2	4	1	0	99							1	99	3	3	3	3	2	1	5		1	1	1	1	1	1	1	2	1	5	1	3	0	99	7	2	4	4	1	1	0
605	4	1	18	2	1	1	999	2	4	1	0	99							1	99	3	3	3	3	2	2	2		1	1	0	999	1	1	1	1	1	2	0	99	0	99	2	2	4	3	0	0	0
606	4	2	17	1	2	1	999	1	4	1	0	99							0	2	3	3	3	3	2	3	4	5000	0	2	1	2	1	2	1	1	1	4	1	2	1	3	7	3	4	4	0	1	0
607	4	2	17	1	1	1	999	2	4	1	0	99							1	99	3	3	3	3	2	1	5		1	1	1	5	1	2	1	1	1	2	1	1	1	1	7	2	3	2	0	0	0
608	4	1	16	1	1	1	999	1	4	1	0	99							1	99	3	3	3	3	1	5	3		1	1	0	999	1	3	1	4	1	7	1	6	1	2	2	2	2	2	1	1	0
609	4	2	20	2	2	1	999	1	4	1	0	99							0	1	3	3	3	3	2	1	4		1	1	0	999	1	2	1	1	1	5	1	2	1	2	7	2	4	4	0	1	0
610	4	2	18	2	2	1	999	2	4	1	0	99							0	2	3	3	3	3	1	1	8	20000	0	2	0	999	1	1	1	1	1	7	1	4	0	99	2	3	3	3	1	1	0
611	4	1	17	1	1	1	999	2	4	1	0	99							1	99	3	3	3	3	1	1	5	9000	0	2	1	3	1	1	1	2	1	3	1	1	0	99	1	3	4	4	1	1	0
612	4	2	15	1	1	1	999	2	4	1	0	99							1	99	3	3	3	3	2	1	7	9000	0	2	0	999	1	1	1	1	1	7	1	2	0	99	1	3	4	4	0	0	0
613	4	1	15	1	1	1	999	1	4	1	0	99							1	99	2	3	2	2	2	4	5	10000	0	2	1	3	1	1	1	1	1	3	0	99	0	99	7	3	4	3	0	1	0
614	4	1	16	1	1	1	999	1	4	1	0	99							1	99	3	3	3	3	2	1	5	30000	0	2	0	999	1	1	1	1	1	3	1	2	0	99	2	3	2	2	1	0	0
615	4	2	16	1	1	1	999	2	4	1	0	99							1	99	3	3	3	3	2	1	4	6500	0	2	0	999	1	1	1	1	1	1	1	1	0	99	2	3	4	4	1	0	0
616	4	2	15	1	1	1	999	1	4	1	0	99							1	99	3	3	3	3	2	5	6		1	1	1	6	1	2	1	2	1	4	1	2	1	1	2	2	4	4	1	1	0
617	4	2	16	1	2	1	999	2	4	1	0	99							1	99	3	3	3	3	2	4	7	3000	0	2	1	2	1	1	1	1	1	4	1	2	1	2	4	2	4	4	1	0	0
618	4	2	15	1	2	1	999	2	4	1	0	99							1	99	3	3	3	3	2	1	6	3000	0	2	0	999	1	1	1	1	1	6	1	3	0	99	7	2	4	4	0	1	0
619	4	2	16	1	1	1	999	2	4	1	0	99							1	99	3	3	3	3	1	1	7		1	1	1	3	1	1	1	1	1	3	1	2	1	1	7	2	4	4	0	1	0
620	4	2	15	1	1	1	999	1	4	1	0	99							1	99	3	3	3	3	2	1	4	2500	0	2	0	999	1	2	1	2	1	2	1	2	0	99	1	2	2	2	1	1	0
621	4	2	15	1	2	1	999	2	4	1	0	99							1	99	3	3	3	3	2	1	7	25000	0	2	1	3	1	1	1	1	1	5	1	3	1	1	2	3	4	4	0	0	0
622	4	2	16	1	1	1	999	1	4	1	0	99							0	2	3	3	3	3	2	1	4	17500	0	2	0	999	1	1	1	2	1	4	1	2	0	99	2	3	4	4	0	0	0
623	4	2	16	1	1	1	999	1	4	1	0	99							1	99	3	3	3	3	1	4	4	8000	0	2	0	999	1	1	1	1	1	2	1	2	0	99	2	3	2	2	1	1	0
624	4	1	18	2	1	1	999	2	4	1	0	99							1	99	3	3	3	3	1	2	4	24000	0	2	0	999	1	1	1	1	1	2	0	99	0	99	2	2	4	4	0	0	0
625	4	1	17	1	1	1	999	2	4	1	0	99							1	99	3	3	3	3	1	2	3		1	1	1	1	1	1	1	1	1	3	1	2	0	99	2	3	4	4	0	0	0
626	4	2	17	1	1	1	999	2	4	1	0	99							1	99	3	3	3	3	2	1	6		1	1	0	999	1	1	1	1	1	4	1	3	0	99	7	3	4	4	1	1	0
627	4	2	18	2	1	1	999	2	4	1	0	99							1	99	3	3	3	3	1	3	3		1	1	0	999	1	1	1	1	1	3	1	1	0	99	7	2	3	3	0	1	0
628	4	1	19	2	1	1	999	2	4	1	0	99							1	99	3	3	3	3	1	1	7	30000	0	2	1	1	1	1	1	1	1	5	1	2	0	99	2	3	3	2	0	1	0
629	4	1	15	1	1	1	999	2	2	3	1	1	300	9000	3			300	1	99	3	3	3	3	1	1	5		1	1	0	999	1	1	1	1	1	3	1	1	0	99	1	3	4	4	1	0	0
630	4	1	15	1	1	1	999	2	3	1	0	99							0	1	3	3	3	3	2	1	4		1	1	0	999	1	1	1	1	1	2	1	1	0	99	1	3	4	4	0	0	0
631	4	1	24	3	1	1	999	2	3	4	1	1	350	10500	3	100	200	50	0	1	3	3	3	3	1	1	7		1	1	0	999	1	1	1	1	1	3	1	4	0	99	2	2	3	3	1	0	0
632	4	2	15	1	1	1	999	2	3	1	0	99							1	99	3	3	3	3	1	1	8		1	1	0	999	1	1	1	1	1	5	1	2	1	1	2	3	3	2	0	0	0
633	4	1	15	1	1	1	999	2	3	1	0	99							1	99	3	3	3	3	1	1	5		1	1	0	999	1	1	1	1	1	2	1	1	0	99	7	3	4	4	1	0	0
634	4	1	15	1	1	1	999	2	3	1	0	99							1	99	3	3	3	3	1	2	7	80000	0	4	0	999	1	1	1	1	1	2	1	1	0	99	2	3	4	4	0	0	0
635	4	1	18	2	1	1	999	2	5	3	1	2	2000	2000	1			2000	1	99	1	1	1	1	1	2	7	20000	0	2	0	999	1	1	1	1	1	2	1	1	0	99	6	3	4	4	0	0	0
636	4	2	16	1	1	1	999	1	4	1	0	99							1	99	3	3	3	3	1	1	4		1	1	1	1	1	1	1	1	1	1	1	1	1	1	2	2	3	3	0	1	0
637	4	2	19	2	1	1	999	2	5	3	1	1	310	9300	3	310			1	99	3	3	3	3	1	1	3		1	1	0	999	1	1	1	1	1	3	1	3	0	99	2	3	2	2	1	1	0
638	4	1	15	1	1	1	999	2	3	1	0	99							0	2	3	3	3	3	1	1	5	10000	0	2	0	999	1	1	1	1	1	1	1	2	0	99	2	2	4	4	1	1	0
639	4	1	24	3	1	1	999	2	3	3	1	2	2000	2000	1	2000			0	1	3	3	3	3	1	2	5		1	1	0	999	1	1	1	1	1	2	1	1	1	1	2	3	4	4	0	1	0
640	4	1	15	1	1	1	999	2	2	1	1	1	300	9000	3	300			1	99	3	3	3	3	1	1	7	2000	0	2	0	999	1	1	1	1	1	3	1	2	1	1	1	2	4	4	0	0	0
641	4	1	15	1	1	1	999	2	3	1	0	99							0	2	3	3	3	3	1	1	4		1	1	0	999	1	1	1	1	1	3	1	1	0	99	2	3	4	4	0	0	0
642	4	1	15	1	1	1	999	2	2	1	0	99							1	99	3	3	3	3	1	1	8		1	1	0	999	1	1	1	1	1	5	1	2	1	1	1	3	3	2	0	0	0
643	4	2	20	2	1	1	999	2	4	3	1	1	220	6600	2	220			1	99	3	3	3	3	1	2	7	70000	0	4	0	999	1	1	1	1	1	2	1	1	0	99	2	3	4	4	0	0	0
644	4	2	15	1	1	1	999	2	4	1	0	99							0	3	3	3	3	3	2	3	3	9000	0	2	0	999	1	1	1	1	1	1	1	2	0	99	5	3	4	4	0	0	0
645	4	2	21	2	1	1	999	1	4	3	0	99							1	99	3	3	3	3	1	1	4	40000	0	3	1	5	1	2	1	3	1	4	1	4	1	2	4	2	3	2	0	1	0
646	4	2	17	1	1	1	999	2	4	1	0	99							1	99	3	3	3	3	1	1	8		1	1	0	999	1	1	1	1	1	2	1	1	0	99	7	3	4	4	0	0	0
647	4	2	15	1	1	1	999	2	3	1	0	99							0	2	3	3	3	3	1	1	4	9000	0	2	0	999	1	1	1	1	1	2	1	1	0	99	2	3	4	4	0	1	0
648	4	2	17	1	1	1	999	2	4	1	0	99							1	99	3	3	3	3	1	3	3		1	1	0	999	1	1	1	1	1	1	1	1	0	99	5	3	3	3	0	0	0
649	4	1	16	1	1	1	999	2	1	1	0	99							1	99	3	3	3	3	1	1	6		1	1	0	999	1	1	1	1	1	3	1	1	0	99	6	2	4	4	0	0	0
650	4	2	15	1	1	1	999	2	2	1	0	99							0	1	3	3	3	3	2	1	7	9000	0	2	0	999	1	1	1	1	1	6	1	1	0	99	5	3	4	4	0	1	0
651	4	1	16	1	1	1	999	2	2	1	0	99							0	1	3	3	3	3	1	4	7	3000	0	2	0	999	1	1	1	1	1	7	1	3	0	99	2	3	4	4	1	0	0
652	4	1	19	2	1	1	999	2	5	3	1	1	300	9000	3	150		150	1	99	3	3	3	3	2	1	9		1	1	1	1	1	1	1	1	1	7	1	3	1	1	1	3	1	2	1	1	0
653	4	1	15	1	1	1	999	1	2	1	0	99							0	1	3	3	3	3	1	1	5		1	1	1	1	1	1	1	1	1	4	1	1	0	99	1	3	4	4	0	1	0
654	4	2	18	2	1	1	999	2	5	1	0	99							1	99	3	3	3	3	1	1	2		1	1	1	4	1	1	1	1	1	1	1	1	0	99	2	3	3	3	0	0	0
655	4	2	20	2	1	1	999	2	4	2	1	1	200	6000	2			200	1	99	3	3	3	3	1	1	7		1	1	1	4	1	1	1	1	1	1	1	2	0	99	2	3	4	4	0	1	0
656	4	2	18	2	1	1	999	2	3	2	1	1	200	6000	2	200			1	99	3	3	3	3	1	4	3		1	1	1	4	1	1	1	1	1	1	0	99	0	99	5	2	3	4	0	0	0
657	4	2	19	2	1	1	999	2	1	1	0	99							1	99	3	3	3	3	1	1	4		1	1	1	4	1	1	1	1	1	1	1	3	0	99	2	3	2	2	1	0	0
658	4	2	17	1	1	1	999	2	1	1	0	99							1	99	3	3	3	3	1	1	5		1	1	1	4	1	1	1	1	1	1	1	2	0	99	2	3	4	4	0	0	0
659	4	2	16	1	1	1	999	2	1	1	0	99							1	99	3	3	3	3	1	1	4		1	1	1	4	1	1	1	1	1	1	1	3	0	99	2	3	2	2	1	0	0
660	4	2	16	1	1	1	999	2	4	1	0	99							1	99	3	3	3	3	1	1	7		1	1	0	999	1	1	1	1	1	3	1	2	0	99	1	3	4	4	0	1	0
661	4	2	19	2	1	1	999	2	4	1	0	99							0	1	3	3	3	3	1	1	7		1	1	1	5	1	1	1	1	1	5	1	2	0	99	2	3	2	2	0	1	0
662	4	2	21	2	1	1	999	2	4	1	0	99							0	2	3	3	3	3	1	1	4		1	1	0	999	1	1	1	1	1	5	1	2	0	99	7	3	2	4	0	1	0
663	4	2	17	1	2	1	999	2	4	1	0	99							1	99	3	3	3	3	2	1	7	57000	0	3	1	2	1	2	1	2	1	9	1	5	1	2	4	3	4	4	0	1	0
664	4	2	22	3	1	1	999	2	4	1	0	99							0	1	3	3	3	3	2	1	5		1	1	0	999	1	1	1	1	1	2	1	2	0	99	7	3	2	4	0	1	0
665	4	2	16	1	1	1	999	1	4	1	0	99							1	99	3	3	3	3	1	1	3		1	1	0	999	1	1	1	1	1	3	1	2	0	99	7	3	3	4	0	1	0
666	4	1	17	1	1	1	999	1	4	1	0	99							1	99	3	3	3	3	1	5	3	20000	0	2	1	5	1	1	1	1	1	3	1	3	1	1	7	2	2	2	0	1	0
667	4	2	16	1	1	1	999	1	4	1	0	99							1	99	3	3	3	3	1	1	3	8000	0	2	1	2	1	1	1	1	1	4	1	4	0	99	2	3	4	4	0	1	0
668	4	2	16	1	1	1	999	2	4	1	0	99							1	99	3	3	3	3	1	1	3		1	1	0	999	1	1	1	3	1	1	1	1	0	99	3	3	4	4	1	1	0
669	4	2	16	1	1	1	999	1	4	1	0	99							1	99	3	3	3	3	2	5	4		1	1	1	1	1	1	1	1	1	4	1	2	1	1	3	2	4	4	0	1	0
670	4	2	17	1	1	1	999	2	4	1	0	99							1	99	3	3	3	3	2	1	6	9000	0	2	0	999	1	1	1	1	1	4	1	2	0	99	2	3	2	2	1	1	0
671	4	2	17	1	1	1	999	1	4	1	0	99							1	99	3	3	3	3	2	1	5		1	1	0	999	1	1	1	1	1	5	1	2	0	99	7	2	3	3	1	1	0
672	4	2	17	1	1	1	999	1	4	1	0	99							1	99	3	3	3	3	2	1	5		1	1	1	1	1	2	1	1	1	5	1	2	0	99	7	3	2	2	1	1	0
673	4	1	18	2	1	1	999	2	4	1	0	99							0	3	3	3	3	3	2	1	8		1	1	0	999	1	1	1	1	1	5	1	2	0	99	7	2	2	2	1	1	0
674	4	2	20	2	1	1	999	2	4	1	0	99							0	1	3	3	3	3	2	1	7	5000	0	2	1	1	1	1	1	1	1	2	0	99	0	99	3	2	4	4	0	0	0
675	4	2	17	1	1	1	999	2	4	1	0	99							1	99	3	3	3	3	1	1	5		1	1	0	999	1	1	1	2	1	5	1	2	0	99	3	3	3	4	0	0	0
676	4	1	18	2	1	1	999	2	4	1	0	99							0	2	3	3	3	3	1	2	5		1	1	0	999	1	1	1	2	1	3	1	3	0	99	7	2	4	4	0	0	0
677	4	2	20	2	1	1	999	2	4	1	0	99							1	99	3	3	3	3	1	1	5		1	1	0	999	1	1	1	1	1	4	1	2	0	99	2	3	4	4	0	0	0
678	4	2	18	2	2	1	999	1	4	1	0	99							1	99	3	3	3	3	1	5	2		1	1	0	999	1	1	1	1	1	2	1	1	1	1	7	3	4	4	1	1	0
679	4	2	18	2	1	1	999	2	4	1	0	99							1	99	3	3	3	3	2	1	5	5000	0	2	0	999	1	1	1	1	1	3	1	1	0	99	2	3	2	4	1	1	0
680	4	1	18	2	1	1	999	2	4	1	0	99							1	99	3	3	3	3	2	1	4		1	1	0	999	1	1	1	1	1	3	1	2	0	99	2	2	2	2	1	1	0
681	4	2	18	2	1	1	999	1	4	1	0	99							1	99	3	3	3	3	2	1	5		1	1	0	999	1	1	1	1	1	4	1	2	1	1	7	3	4	4	1	1	0
682	4	2	18	2	1	1	999	1	4	1	0	99							1	99	3	3	3	3	2	1	7		1	1	0	999	1	1	1	1	1	5	1	1	0	99	2	2	4	4	1	0	0
683	4	1	18	2	1	1	999	1	4	1	0	99							1	99	2	2	2	2	2	1	5	6000	0	2	1	1	1	1	1	1	1	4	1	4	0	99	2	3	4	4	0	1	0
684	4	2	18	2	1	1	999	2	4	1	0	99							1	99	3	3	3	3	2	2	6		1	1	0	999	1	1	1	1	1	6	1	3	0	99	1	2	4	4	0	1	0
685	4	2	17	1	1	1	999	1	4	1	0	99							1	99	3	3	3	3	2	1	4		1	1	0	999	1	1	1	1	1	5	1	2	1	2	2	3	4	4	0	0	0
686	4	2	17	1	1	1	999	2	4	1	0	99							1	99	3	3	3	3	2	1	3		1	1	0	999	1	1	1	2	1	5	1	2	0	99	2	3	4	4	0	1	0
687	4	2	18	2	1	1	999	2	4	1	0	99							1	99	3	3	3	3	2	1	5		1	1	0	999	1	1	1	1	1	5	1	2	0	99	2	3	3	4	0	0	0
688	4	2	18	2	1	1	999	1	4	1	0	99							1	99	3	3	3	3	2	2	3		1	1	0	999	1	1	1	1	1	2	1	2	0	99	2	3	4	4	0	0	0
689	4	2	18	2	1	1	999	2	4	1	0	99							0	1	3	3	3	3	1	1	6	7500	0	2	0	999	1	1	1	1	1	5	1	2	0	99	1	2	4	2	0	1	0
690	4	2	17	1	1	1	999	2	4	1	0	99							0	1	3	3	3	3	1	1	7	7000	0	2	0	999	1	1	1	1	1	4	1	1	0	99	1	3	4	3	0	0	0
691	4	2	19	2	1	1	999	2	4	1	0	99							1	99	3	3	3	3	1	1	6		1	1	0	999	1	1	1	1	1	3	1	1	0	99	2	3	4	4	0	0	0
692	4	2	16	1	1	1	999	2	4	1	0	99							1	99	3	3	3	3	1	1	7		1	1	0	999	1	1	1	1	1	4	1	1	0	99	2	3	4	4	0	0	0
693	4	2	16	1	1	1	999	2	4	1	0	99							0	2	3	3	3	3	1	1	4		1	1	0	999	1	1	1	2	1	2	1	2	0	99	2	3	4	4	1	1	0
694	4	1	16	1	1	1	999	2	4	1	0	99							1	99	3	3	3	3	2	1	6	15000	0	2	1	2	1	1	1	1	1	3	1	2	1	2	7	3	3	4	0	1	0
695	4	1	15	1	2	1	999	2	4	1	0	99							1	99	3	3	3	3	2	1	6	30000	0	2	1	1	1	1	1	1	1	5	1	2	0	99	2	2	4	4	0	1	0
696	4	2	17	1	1	1	999	2	4	1	0	99							1	99	3	3	3	3	1	1	4		1	1	0	999	1	1	1	1	1	4	1	2	1	1	7	3	3	2	1	1	0
697	4	2	17	1	1	1	999	2	4	1	0	99							1	99	3	3	3	3	1	1	5		1	1	0	999	1	1	1	1	1	4	1	3	0	99	7	3	3	4	0	1	0
698	4	2	16	1	1	1	999	1	4	1	0	99							0	2	3	3	3	3	2	1	4		1	1	1	2	1	1	1	1	1	3	1	2	0	99	7	2	4	4	1	0	0
699	4	2	16	1	1	1	999	2	4	1	0	99							1	99	3	3	3	3	1	1	4		1	1	0	999	1	1	1	1	1	4	1	1	1	1	7	2	3	4	0	1	0
700	4	2	17	1	1	1	999	2	4	1	0	99							0	1	3	3	3	3	1	1	6		1	1	0	999	1	1	1	1	1	6	1	3	0	99	7	2	4	2	0	1	0
701	4	1	17	1	1	1	999	2	4	1	0	99							1	99	3	3	3	3	1	1	6		1	1	0	999	1	1	1	1	1	4	1	1	0	99	1	2	2	2	1	1	0
702	4	1	18	2	1	1	999	2	4	1	0	99							1	99	2	2	2	2	1	1	4	5000	0	2	0	999	1	1	1	3	1	3	1	2	1	1	2	3	3	4	1	1	0
703	4	1	18	2	1	1	999	2	4	5	0	99							1	99	3	3	2	2	1	1	6		1	1	1	1	1	1	1	1	1	6	1	3	0	99	1	3	2	2	1	1	0
704	4	1	17	1	1	1	999	2	4	1	0	99							0	2	3	3	3	3	1	1	6		1	1	0	999	1	1	1	2	1	5	1	3	0	99	1	3	3	2	1	1	0
705	4	2	18	2	1	1	999	2	4	1	0	99							1	99	3	3	3	3	2	1	11		1	1	0	999	1	1	1	1	1	3	1	3	0	99	3	3	4	4	1	1	0
706	4	2	18	2	1	1	999	2	4	1	0	99							1	99	3	3	3	3	1	1	6		1	1	0	999	1	1	1	1	1	5	1	2	0	99	2	3	4	4	0	1	0
707	4	2	17	1	2	1	999	1	4	1	0	99							1	99	3	3	3	3	1	1	4		1	1	0	999	1	1	1	2	1	4	1	2	0	99	2	3	4	4	1	1	0
708	4	2	17	1	1	1	999	1	4	1	0	99							0	2	3	3	3	3	1	1	8		1	1	0	999	1	1	1	1	1	5	1	2	0	99	1	3	4	4	1	1	0
709	4	1	18	2	1	1	999	2	4	1	0	99							0	1	3	3	3	3	1	2	3		1	1	0	999	1	1	1	1	1	3	1	2	0	99	2	3	4	2	0	1	0
710	4	2	16	1	1	1	999	2	4	1	0	99							1	99	3	3	3	3	1	2	3		1	1	0	999	1	1	1	1	1	2	1	2	0	99	2	3	4	4	0	1	0
[truncated: 138 more columns]
